# Supplementary material for: Transcriptome analysis of sweet orange trees infected with ‘Candidatus Liberibacter asiaticus’ and two strains of Citrus Tristeza Virus
Source: BMC Genomics. 2016 May 11;17:349. doi: 10.1186/s12864-016-2663-9 (PMC4865098; doi:10.1186/s12864-016-2663-9)
Supplement: Additional file 1: Figure S1. — Summary of reads from Citrus sinensis infected with CTV-B2, CTV-B6 and CaLas-B232 and the mock-inoculated control (H). Reads were obtained through paired-end RNA sequencing and mapped to the C. sinensis genome. Figure S2. Differentially expressed transcripts in diseased compared to healthy C. sinensis. Transcripts were up- or down-regulated in response to infection by CTV-B2, CTV-B6 and CaLas-B232. Figure S3. Melt curves of gene products assayed by RT-qPCR demonstrate specificity and reproducibility of the qPCR reactions. Gene targets are described in Table S11. Figure S4. Summary of differentially expressed transcripts based on functional categorization by Mapman. A. cell wall modification and cell organization; B. transcription factors; C. transporters; D. hormone metabolism; E. secondary metabolism; F. signaling; G. disease resistance proteins; H. proteolysis; I. development. Figure S5. Leaves that were sampled for RNA-seq. A, healthy; B, CTV-B2 positive; C, CTV-B6 positive; D, CaLas-B232 positive. Table S1. Differentially expressed transcripts of genes with unknown functions in response to CTV-B2, CTV-B6 and CaLas-B232. Table S2. GO categorization of genes that were differentially expressed in response to CTV-B2, CTV-B6 and CaLas-B232. Table S3. GO categorization of genes that were differentially expressed in response to CTV-B2, CTV-B6 but not CaLas-B232. Table S4. GO categorization of genes that responded to CTV-B2 and CaLas-B232 but not CTV-B6. Table S5. GO categorization of genes that responded to CTV-B6 and CaLas-B232 but not CTV-B2. Table S6. GO categorization of genes that responded only to CTV-B2. Table S7. GO categorization of genes that responded only to CTV-B6. Table S8. GO categorization of genes that responded only to CaLas-B232. Table S9. Complete set of differentially expressed transcripts in response to the three pathogens. Table S10. Estimates of changes in gene expression (fold change) by RT-qPCR and Gfold. Table S11. Primers used for qRT-PCR va [file 12864_2016_2663_MOESM1_ESM.zip › Additional file 1/Table S10.xlsx]

## Sheet: S10
Table S10. Estimates of changes in gene expression (fold change) by RT-qPCR and Gfold
Gene	CTV-B2 log2 FC		CTV-B6 log2 FC		CaLas-B232 log2 FC		Citrus sinensis_ID	Arabidopsis thaliana_ID	Annotation	E-value
	Gfold	RT-qPCR	Gfold	RT-qPCR	Gfold	RT-qPCR
CSLB03	3.35572	4.0091					orange1.1g006357m	AT2G32530	cellulose synthase-like B3	0
CSLA02	4.16646	2.35226					orange1.1g037406m	AT5G22740	cellulo sesynthase-like A02	8e-36
COBL7	3.16984	1.17631					orange1.1g038710m	AT4G16120	COBRA-like protein-7 precursor	0
PP2-B13	-4.19141	-3.65392			1.36488	0.700451	orange1.1g042543m	AT1G56240	phloem protein 2-B13	2e-39
PP2-B15	-6.56743	-6.54731			1.23018	0.655589	orange1.1g045590m	AT1G09155	phloem protein 2-B15	4e-57
PP2-B10			2.06457	1.6688	2.19411	1.10484	orange1.1g041394m	AT2G02360	phloem protein 2-B10	5e-51
WRKY70	1.81974	1.97219	3.8643	2.72046	4.92163	3.2568	orange1.1g020291m	AT3G56400	WRKY DNA-binding protein70	8e-36
WRKY13			3.90205	4.87196	3.92305	4.16919	orange1.1g033112m	AT4G39410	WRKY DNA-binding protein13	8e-11
ACD2	4.7332	1.62575					orange1.1g029930m	AT4G37000	accelerated cell death2 (ACD2)	3e-39
CDR1			3.93077	3.45349	5.11483	3.67336	orange1.1g014537m	AT5G33340	Eukaryotic aspartyl protease family protein	2e-119
ZIP4	-2.19029	-2.26106			1.12769	1.38882	orange1.1g015318m	AT1G10970	zinc transporter4 precursor	1e-128
ZIP5	-2.41005	-2.45373			1.99595	2.27554	orange1.1g044821m	AT1G05300	zinc transporter5 precursor	9e-50
LOX2					4.00414	3.09473	orange1.1g002670m	AT3G45140	lipoxygenase2	0
JMT	2.34502	1.95767	3.43076	4.16009	4.39546	4.00184	orange1.1g017514m	AT1G19640	jasmonic acid carboxyl methyl transferase	4e-91
JMT	1.76248	1.07917	3.05442	3.16461	3.95806	2.95247	orange1.1g024331m	AT1G19640	jasmonic acid carboxyl methyltransferase	6e-65
TPS21	8.21568	4.43466	0	1.61185	0	0.832138	orange1.1g041926m	AT5G23960	terpenesynthase21	8e-111
PRR7	1.27469	0.853366	1.84856	1.95791	1.39522	1.16872	orange1.1g038567m	AT5G02810	pseudo-response regulator7	3e-29
GI	3.66944	2.88272	5.60156	4.01272	3.47432	2.5601	orange1.1g001216m	AT1G22770	gigantea protein(GI)	0
CRK2	4.00334	1.72357					orange1.1g006168m	AT1G70520	cysteine-rich RLK (RECEPTOR-like protein kinase)2	5e-102
ConA-like	5.85701	2.30686					orange1.1g024824m	AT4G04960	ConcanavalinA-like lectin protein kinase family protein	1e-57
RLK1	3.27518	1.8505					orange1.1g047157m	AT5G60900	receptor-like protein kinase1	4e-106
LRR			1.66755	2.44813	2.79227	2.61847	orange1.1g041178m	AT1G35710	Protein kinase family protein with leucine-rich repeat domain	1e-142
LRR					1.24032	2.07078	orange1.1g001544m	AT3G47570	Leucine-rich repeat protein kinase family protein	1e-154
CC-NBS-LRR					1.18005	2.6133	orange1.1g042541m	AT5G66900	Disease resistance protein (CC-NBS-LRRclass) family	7e-134
TIR-NBS-LRR	2.13394	1.92399					orange1.1g001805m	AT5G36930	Disease resistance protein (TIR-NBS-LRRclass) family	1e-121
TIR-NBS-LRR	2.82401	0.831751					orange1.1g040318m	AT5G63020	Disease resistance protein (CC-NBS-LRRclass) family	2e-29
NB-ACR	2.36867	1.13485					orange1.1g036584m	AT3G46730	NB-ARC domain-containing disease resistance protein	6e-153
UBQ3	2.53687	2.69016					orange1.1g047743m	AT5G03240	polyubiquitin3	1e-34
OMT	4.62645	3.48875					orange1.1g040309m	AT4G35160	O-methyltransferase family protein	4e-13
F-box	-2.90357	-3.11217	-0.174977	1.02807	1.69212	1.51772	orange1.1g037671m	AT5G67140	F-box/RNI-like super family protein	5e-75
MYB	-5.37806	-5.3673			1.44017	1.32748	orange1.1g044722m	AT5G06800	myb-like HTH transcriptional regulator family protein	4e-31
PP2C	1.13192	0.448348	1.3691	2.80882			orange1.1g026708m	AT4G26080	highly ABA-induced PP2C gene2	9e-22
HSP21	-1.4829	-0.555071			-1.55922	-1.39653	orange1.1g027048m	AT4G27670	heat shock protein21	1e-32
Ca-EF			0.774306	2.22736	1.71869	2.5289	orange1.1g028383m	AT5G39670	Calcium-bindingEF-hand family protein	3e-40
Zinc finger			1.30387	2.06681			orange1.1g021224m	AT5G25560	CHY-type/CTCHY-type/RING-type Zinc finger protein	1e-123
WLIM1			1.21332	1.8445			orange1.1g029070m	AT1G10200	GATA type zinc finger transcription factor family protein	4e-94
POX	2.5571	0.387613			1.15698	1.36779	orange1.1g026183m	AT2G38380	Peroxidase super family protein	1e-79
ABC2	5.41276	-0.504035					orange1.1g013741m	AT3G21090	ABC-2 type transporter family protein	2e-139
CSD2					-1.11886	-0.179634	orange1.1g026287m	AT2G28190	copper/zinc super oxidedismutase2	5e-73
