# Supplementary material for: Transcriptome analysis of sweet orange trees infected with ‘Candidatus Liberibacter asiaticus’ and two strains of Citrus Tristeza Virus
Source: BMC Genomics. 2016 May 11;17:349. doi: 10.1186/s12864-016-2663-9 (PMC4865098; doi:10.1186/s12864-016-2663-9)
Supplement: Additional file 1: Figure S1. — Summary of reads from Citrus sinensis infected with CTV-B2, CTV-B6 and CaLas-B232 and the mock-inoculated control (H). Reads were obtained through paired-end RNA sequencing and mapped to the C. sinensis genome. Figure S2. Differentially expressed transcripts in diseased compared to healthy C. sinensis. Transcripts were up- or down-regulated in response to infection by CTV-B2, CTV-B6 and CaLas-B232. Figure S3. Melt curves of gene products assayed by RT-qPCR demonstrate specificity and reproducibility of the qPCR reactions. Gene targets are described in Table S11. Figure S4. Summary of differentially expressed transcripts based on functional categorization by Mapman. A. cell wall modification and cell organization; B. transcription factors; C. transporters; D. hormone metabolism; E. secondary metabolism; F. signaling; G. disease resistance proteins; H. proteolysis; I. development. Figure S5. Leaves that were sampled for RNA-seq. A, healthy; B, CTV-B2 positive; C, CTV-B6 positive; D, CaLas-B232 positive. Table S1. Differentially expressed transcripts of genes with unknown functions in response to CTV-B2, CTV-B6 and CaLas-B232. Table S2. GO categorization of genes that were differentially expressed in response to CTV-B2, CTV-B6 and CaLas-B232. Table S3. GO categorization of genes that were differentially expressed in response to CTV-B2, CTV-B6 but not CaLas-B232. Table S4. GO categorization of genes that responded to CTV-B2 and CaLas-B232 but not CTV-B6. Table S5. GO categorization of genes that responded to CTV-B6 and CaLas-B232 but not CTV-B2. Table S6. GO categorization of genes that responded only to CTV-B2. Table S7. GO categorization of genes that responded only to CTV-B6. Table S8. GO categorization of genes that responded only to CaLas-B232. Table S9. Complete set of differentially expressed transcripts in response to the three pathogens. Table S10. Estimates of changes in gene expression (fold change) by RT-qPCR and Gfold. Table S11. Primers used for qRT-PCR va [file 12864_2016_2663_MOESM1_ESM.zip › Additional file 1/Table S11.xlsx]

## Sheet: S11
Table S11. Primers used for qRT-PCR validation of differentially expressed transcripts identified by Gfold
Gene _symbol	Description	Citrus seninsis_ID	Arabidopsis thaliana_ID	E-value	Primer sequence Forward/Reverse	Tm (ºC)	Amplicon size (bp)	Efficiency
ACT3	ACT3	orange1.1g017125m	AT3G53750	0	F: CTGAGCGTGGCTATTCCTTC	60	200	106.38
					R: GACTTCAGGACAGCGGAAAC
CSLB03	cellulose synthase-like B3	orange1.1g006357m	AT2G32530	0	F: CGGCAATAGTCAAGGTTATATGGG	60	200	93
					R: GTTGGCATACATGTCGCAATC
CSLA02	cellulo sesynthase-like A02	orange1.1g037406m	AT5G22740	8e-36	F: GAAAGCAGAGAAAATCGCACAG	60	175	97
					R: CAAGGGCAATGTCAGAGTTTTG
COBL7	COBRA-like protein-7 precursor	orange1.1g038710m	AT4G16120	0	F: CTGTTGAAGCTGTAGAGTGGG	58	162	92
					R: AGTCAGTTTCACCCCAGTTG
PP2-B13	phloem protein 2-B13	orange1.1g042543m	AT1G56240	2e-39	F: AGCAGATGGTGAAGTCAAGAC	59	164	102
					R: ACCCTTTACTTCCCTTAAACTCG
PP2-B15	phloem protein 2-B15	orange1.1g045590m	AT1G09155	4e-57	F: ATACGCTGCCTACCTCATCG	60	182	105
					R: CGCGATGCAAAAAGTACAGA
PP2-B10	phloem protein 2-B10	orange1.1g041394m	AT2G02360	5e-51	F: TCGCGATGCTTGTAGACTG	61	198	104
					F: TGATGAAGATGGGGTAGTGACAAA
WRKY13	WRKY DNA-binding protein13	orange1.1g033112m	AT4G39410	8e-11	F: AGACGCACAGGAAATGGAC	59	200	92
					R: CATACACAATTCGGACGTTGG
LOX2	lipoxygenase2	orange1.1g002670m	AT3G45140	0	F: TTGTACACCTTCCCCAATCAG	60	163	102
					R: ACCTGCCACTAAACTTCTCG
ACD2	accelerated cell death2 (ACD2)	orange1.1g029930m	AT4G37000	3e-39	F: GCAAGTCCCAGAAACCAAAC	60	152	100
					R: CTATAGGGCTCACATGTTCACG
CDR1	Eukaryotic aspartyl protease family protein	orange1.1g014537m	AT5G33340	2e-119	F: TGGCGACCTTCTTGAGTTG	60	159	95
					R: ATCGTTGGTAGGGAGTTTCAC
ZIP4	zinc transporter4 precursor	orange1.1g015318m	AT1G10970	1e-128	F: GTTAATTGGGAAGCACCGCC	58	200	90
					R: AAGCCACCATGGCGAAAAAC
ZIP5	zinc transporter5 precursor	orange1.1g044821m	AT1G05300	9e-50	F: GTTGGGAATTCTTGTGCACTC	60	158	96
					R: GAGACTTGAATTTTGCCTGCG
JMT	jasmonic acid carboxyl methyl transferase	orange1.1g017514m	AT1G19640	4e-91	F: AGAGGAAGCCATGACCAAAC	58	150	99
					R: TGACTGCCCAACTTATCGC
TPS21	terpenesynthase21	orange1.1g041926m	AT5G23960.2	8e-111	F: CCCTCTAGCTGAACAAGTCAAG	58	186	90
					R: ATATCACTGAGTTCCTTCTGGTG
PRR7	pseudo-response regulator7	orange1.1g038567m	AT5G02810	3e-29	F: TGGGAATGTAGGAAGCTGTTC	60	159	106
					R: ACATATTTAGCAGTGGAGGCC
GI	gigantea protein(GI)	orange1.1g001216m	AT1G22770	0	F: GGGATGGAGAACTGAGCAATATG	60	185	95
					R: TGCTATTGTAGGTGGCTTGAG
CRK2	cysteine-rich RLK (RECEPTOR-like protein kinase)2	orange1.1g006168m	AT1G70520	5e-102	F: CCTTCTAGACGATGACTTGCAG	60	153	96
					R: ACCTTCTCCGATAATTGCCC
ConA-like	ConcanavalinA-like lectin protein kinase family protein	orange1.1g024824m	AT4G04960	1e-57	F: CAACGCAAAACTGGATTCCG	60	152	94
					F: GGGTGATGGAGAAGGTGAAAG
RLK1	receptor-like protein kinase1	orange1.1g047157m	AT5G60900	4e-106	F: TTCGGTGTAATGCTTCTGGAG	59	164	102
					F: AATACTTCAGGGTCATGGCTC
TIR-NBS-LRR	Disease resistance protein (TIR-NBS-LRRclass) family	orange1.1g001805m	AT5G36930	1e-121	F: AGTAGAAAGCTTGGAGGTGC	60	190	98
					R: TCCTTCCCCTAGATCACAGTC
UBQ3	polyubiquitin3	orange1.1g047743m	AT5G03240	1e-34	F: AAGAACCAAGTGCAGGGTC	60	165	103
					R: GTTGAAAGCTCCGATACCATTG
OMT	O-methyltransferase family protein	orange1.1g040309m	AT4G35160	4e-13	F: GCCATCGAAAACCAAAGTCAAG	58	175	92
					R: GAGACCTTACACCCAGAATTGG
F-box	F-box/RNI-like super family protein	orange1.1g037671m	AT5G67140	5e-75	F: ATGATTCTACTGCCCGTCTTG	58	147	102
					R: TGGATGTGAGGTTGCTGATAC
MYB	myb-like HTH transcriptional regulator family protein	orange1.1g044722m	AT5G06800	4e-31	F: CCGCAACAGTAAATTTCCCAG	58	182	100
					R: CATGCAGATCCTTAGTCCACG
POX	Peroxidase super family protein	orange1.1g026183m	AT2G38380	1e-79	F: CACATTTGGAAGGGCTCAGT	60	122	107
					R: GTGGGCATAGTTGCCTCAGT
WRKY70	WRKY DNA-binding protein70	orange1.1g020291m	AT3G56400	8e-36	F: TCTCGTGGCAAATATACTGAGC	60	198
					R: CTTCTCTTGTAGCATCCTCTCC
JMT	jasmonic acid carboxyl methyltransferase	orange1.1g024331m	AT1G19640	6e-65	F: AGTGTCGTTCAGAGGAATTGG	59	152
					R: GGATTTCGTTACCTCGGAGAC
LRR	Protein kinase family protein with leucine-rich repeat domain	orange1.1g041178m	AT1G35710	1e-142	F: TCTCATCCTTTCCTCATCTTGTG	60	200
					R: GCCATGCAACTGATTCACATC
CC-NBS-LRR	Disease resistance protein (CC-NBS-LRRclass) family	orange1.1g042541m	AT5G66900	7e-134	F: ACTCAGCAAACCTACAAGATGG	59	174
					R: ATTCACCCCGAGAACATTCC
TIR-NBS-LRR	Disease resistance protein (CC-NBS-LRRclass) family	orange1.1g040318m	AT5G63020	2e-29	F: CGGATATCATGGGAGAGCTTAAC	61	163
					R: GAATTGAGAGGGAGCGTCTTC
LRR	Leucine-rich repeat protein kinase family protein	orange1.1g001544m	AT3G47570	1e-154	F: TGACATAGACCAAGATGCGC	59	200
					R: CAAGTTGACGAGGAATGTTGC
NB-ACR	NB-ARC domain-containing disease resistance protein	orange1.1g036584m	AT3G46730	6e-153	F: ATTGGGTTAGCCTGAAGAGTG	60	198
					R: CCAGTCCCTTTTCAGCCTTAG
PP2C	highly ABA-induced PP2C gene2	orange1.1g026708m	AT1G07430	9e-22	F: GGATGAGGAAGTGAATAGAGGG	60	155
					R: CAACGGACAATGGCACAAC
HSP21	heat shock protein21	orange1.1g027048m	AT4G27670	1e-32	F: TTGCTTACGGAGTCACTTGG	60	190
					R: GCCTTTTCTGCCTTGATTACG
Ca-EF	Calcium-bindingEF-hand family protein	orange1.1g028383m	AT5G39670	3e-40	F: CATCGTTCTTTTGTCCAATCCC	59	152
					R: ACCGTCTCCACTTGATCTCTAG
Zinc finger	CHY-type/CTCHY-type/RING-type Zinc finger protein|	orange1.1g021224m	AT5G25560	1e-123	F: TTGAAGGAGATGCGGGAAC	59	191
					R: ACATGGAACTGGACATTAGAGG
WLIM1	GATA type zinc finger transcription factor family protein	orange1.1g029070m	AT1G10200	4e-94	F: CAAAGCCAGAGAAACCCATTG	59	181
					R: ACACAACCTCCATGACTGC
ABC2	ABC-2 type transporter family protein	orange1.1g013741m	AT3G21090	2e-139	F: CTCTCATCGTTCCCTTTCCTG	59	199
					R: TTCCAACTCCCATTCCCATC
CSD2	copper/zinc super oxidedismutase2	orange1.1g026287m	AT2G28190	5e-73	F: CTTCTCATTCTCCCTCGCTTC	60	155
					R: GGAAGTGCCTTTAAGAACAGC
