# Supplementary material for: Transcriptome analysis of sweet orange trees infected with ‘Candidatus Liberibacter asiaticus’ and two strains of Citrus Tristeza Virus
Source: BMC Genomics. 2016 May 11;17:349. doi: 10.1186/s12864-016-2663-9 (PMC4865098; doi:10.1186/s12864-016-2663-9)
Supplement: Additional file 1: Figure S1. — Summary of reads from Citrus sinensis infected with CTV-B2, CTV-B6 and CaLas-B232 and the mock-inoculated control (H). Reads were obtained through paired-end RNA sequencing and mapped to the C. sinensis genome. Figure S2. Differentially expressed transcripts in diseased compared to healthy C. sinensis. Transcripts were up- or down-regulated in response to infection by CTV-B2, CTV-B6 and CaLas-B232. Figure S3. Melt curves of gene products assayed by RT-qPCR demonstrate specificity and reproducibility of the qPCR reactions. Gene targets are described in Table S11. Figure S4. Summary of differentially expressed transcripts based on functional categorization by Mapman. A. cell wall modification and cell organization; B. transcription factors; C. transporters; D. hormone metabolism; E. secondary metabolism; F. signaling; G. disease resistance proteins; H. proteolysis; I. development. Figure S5. Leaves that were sampled for RNA-seq. A, healthy; B, CTV-B2 positive; C, CTV-B6 positive; D, CaLas-B232 positive. Table S1. Differentially expressed transcripts of genes with unknown functions in response to CTV-B2, CTV-B6 and CaLas-B232. Table S2. GO categorization of genes that were differentially expressed in response to CTV-B2, CTV-B6 and CaLas-B232. Table S3. GO categorization of genes that were differentially expressed in response to CTV-B2, CTV-B6 but not CaLas-B232. Table S4. GO categorization of genes that responded to CTV-B2 and CaLas-B232 but not CTV-B6. Table S5. GO categorization of genes that responded to CTV-B6 and CaLas-B232 but not CTV-B2. Table S6. GO categorization of genes that responded only to CTV-B2. Table S7. GO categorization of genes that responded only to CTV-B6. Table S8. GO categorization of genes that responded only to CaLas-B232. Table S9. Complete set of differentially expressed transcripts in response to the three pathogens. Table S10. Estimates of changes in gene expression (fold change) by RT-qPCR and Gfold. Table S11. Primers used for qRT-PCR va [file 12864_2016_2663_MOESM1_ESM.zip › Additional file 1/Table S3.xlsx]

## Sheet: S3
Table S3. GO categorization of genes that were differentially expressed in response to CTV-B2, CTV-B6 but not CaLas-B232
Gene Set Name(NO. Genes)	Description	Category	NO. Genes in Overlap (k)	p value	FDR
CELLULAR_RESPONSE_TO_ABSCISIC_ACID_STIMULUS(267)	GO:0071215 cellular response to abscisic acid stimulus, GOslim:biological_process	GO_BP	5	7.57e-07	0.00107
ABSCISIC_ACID_MEDIATED_SIGNALING_PATHWAY(252)	GO:0009738 abscisic acid mediated signaling pathway, GOslim:biological_process	GO_BP	5	5.72e-07	0.00107
NEGATIVE_REGULATION_OF_ABSCISIC_ACID_MEDIATED_SIGNALING_PATHWAY(32)	GO:0009788 negative regulation of abscisic acid mediated signaling pathway, GOslim:biological_process	GO_BP	3	1.57e-06	0.00149
RESPONSE_TO_ABSCISIC_ACID_STIMULUS(618)	GO:0009737 response to abscisic acid stimulus, GOslim:biological_process	GO_BP	6	2.16e-06	0.00153
NEGATIVE_REGULATION_OF_SIGNAL_TRANSDUCTION(54)	GO:0009968 negative regulation of signal transduction, GOslim:biological_process	GO_BP	3	6.97e-06	0.00197
NEGATIVE_REGULATION_OF_CELL_COMMUNICATION(54)	GO:0010648 negative regulation of cell communication, GOslim:biological_process	GO_BP	3	6.97e-06	0.00197
RESPONSE_TO_WATER_STIMULUS(421)	GO:0009415 response to water stimulus, GOslim:biological_process	GO_BP	5	6.79e-06	0.00197
RESPONSE_TO_WATER_DEPRIVATION(413)	GO:0009414 response to water deprivation, GOslim:biological_process	GO_BP	5	6.19e-06	0.00197
NEGATIVE_REGULATION_OF_SIGNALING(54)	GO:0023057 negative regulation of signaling, GOslim:biological_process	GO_BP	3	6.97e-06	0.00197
REGULATION_OF_ABSCISIC_ACID_MEDIATED_SIGNALING_PATHWAY(53)	GO:0009787 regulation of abscisic acid mediated signaling pathway, GOslim:biological_process	GO_BP	3	6.6e-06	0.00197
REGULATION_OF_SEED_GERMINATION(64)	GO:0010029 regulation of seed germination, GOslim:biological_process	GO_BP	3	1.14e-05	0.00293
HORMONE-MEDIATED_SIGNALING_PATHWAY(589)	GO:0009755 hormone-mediated signaling pathway, GOslim:biological_process	GO_BP	5	3.36e-05	0.00794
CELLULAR_RESPONSE_TO_HORMONE_STIMULUS(630)	GO:0032870 cellular response to hormone stimulus, GOslim:biological_process	GO_BP	5	4.62e-05	0.0101
REGULATION_OF_RESPONSE_TO_STIMULUS(662)	GO:0048583 regulation of response to stimulus, GOslim:biological_process	GO_BP	5	5.83e-05	0.0118
NEGATIVE_REGULATION_OF_RESPONSE_TO_STIMULUS(346)	GO:0048585 negative regulation of response to stimulus, GOslim:biological_process	GO_BP	4	7.2e-05	0.0136
BIOLOGICAL_REGULATION(6172)	GO:0065007 biological regulation, GOslim:biological_process	GO_BP	12	0.000104	0.0183
CELLULAR_RESPONSE_TO_ENDOGENOUS_STIMULUS(804)	GO:0071495 cellular response to endogenous stimulus, GOslim:biological_process	GO_BP	5	0.000145	0.0241
REGULATION_OF_SIGNALING(167)	GO:0023051 regulation of signaling, GOslim:biological_process	GO_BP	3	0.000183	0.0247
RESPONSE_TO_HORMONE_STIMULUS(1364)	GO:0009725 response to hormone stimulus, GOslim:biological_process	GO_BP	6	0.000182	0.0247
REGULATION_OF_SIGNAL_TRANSDUCTION(167)	GO:0009966 regulation of signal transduction, GOslim:biological_process	GO_BP	3	0.000183	0.0247
HYPEROSMOTIC_SALINITY_RESPONSE(161)	GO:0042538 hyperosmotic salinity response, GOslim:biological_process	GO_BP	3	0.000164	0.0247
REGULATION_OF_CELL_COMMUNICATION(171)	GO:0010646 regulation of cell communication, GOslim:biological_process	GO_BP	3	0.000196	0.0252
REGULATION_OF_STOMATAL_MOVEMENT(39)	GO:0010119 regulation of stomatal movement, GOslim:biological_process	GO_BP	2	0.000333	0.041
SEED_GERMINATION(225)	GO:0009845 seed germination, GOslim:biological_process	GO_BP	3	0.000432	0.0495
RESPONSE_TO_ENDOGENOUS_STIMULUS(1604)	GO:0009719 response to endogenous stimulus, GOslim:biological_process	GO_BP	6	0.000437	0.0495
