# Supplementary material for: Transcriptome analysis of sweet orange trees infected with ‘Candidatus Liberibacter asiaticus’ and two strains of Citrus Tristeza Virus
Source: BMC Genomics. 2016 May 11;17:349. doi: 10.1186/s12864-016-2663-9 (PMC4865098; doi:10.1186/s12864-016-2663-9)
Supplement: Additional file 1: Figure S1. — Summary of reads from Citrus sinensis infected with CTV-B2, CTV-B6 and CaLas-B232 and the mock-inoculated control (H). Reads were obtained through paired-end RNA sequencing and mapped to the C. sinensis genome. Figure S2. Differentially expressed transcripts in diseased compared to healthy C. sinensis. Transcripts were up- or down-regulated in response to infection by CTV-B2, CTV-B6 and CaLas-B232. Figure S3. Melt curves of gene products assayed by RT-qPCR demonstrate specificity and reproducibility of the qPCR reactions. Gene targets are described in Table S11. Figure S4. Summary of differentially expressed transcripts based on functional categorization by Mapman. A. cell wall modification and cell organization; B. transcription factors; C. transporters; D. hormone metabolism; E. secondary metabolism; F. signaling; G. disease resistance proteins; H. proteolysis; I. development. Figure S5. Leaves that were sampled for RNA-seq. A, healthy; B, CTV-B2 positive; C, CTV-B6 positive; D, CaLas-B232 positive. Table S1. Differentially expressed transcripts of genes with unknown functions in response to CTV-B2, CTV-B6 and CaLas-B232. Table S2. GO categorization of genes that were differentially expressed in response to CTV-B2, CTV-B6 and CaLas-B232. Table S3. GO categorization of genes that were differentially expressed in response to CTV-B2, CTV-B6 but not CaLas-B232. Table S4. GO categorization of genes that responded to CTV-B2 and CaLas-B232 but not CTV-B6. Table S5. GO categorization of genes that responded to CTV-B6 and CaLas-B232 but not CTV-B2. Table S6. GO categorization of genes that responded only to CTV-B2. Table S7. GO categorization of genes that responded only to CTV-B6. Table S8. GO categorization of genes that responded only to CaLas-B232. Table S9. Complete set of differentially expressed transcripts in response to the three pathogens. Table S10. Estimates of changes in gene expression (fold change) by RT-qPCR and Gfold. Table S11. Primers used for qRT-PCR va [file 12864_2016_2663_MOESM1_ESM.zip › Additional file 1/Table S4.xlsx]

## Sheet: S4
Table S4. GO categorization of genes that responded to CTV-B2 and CaLas-B232 but not CTV-B6
Gene Set Name(NO. Genes)	Description	Category	NO. Genes in Overlap (k)	p value	FDR
TETRAPYRROLE_BINDING(406)	GO:0046906 tetrapyrrole binding, GOslim:molecular_function	GO_MF	7	3.9e-06	0.00162
HEME_BINDING(373)	GO:0020037 heme binding, GOslim:molecular_function	GO_MF	7	2.25e-06	0.00162
IRON_ION_BINDING(499)	GO:0005506 iron ion binding, GOslim:molecular_function	GO_MF	7	1.46e-05	0.00405
OXYGEN_BINDING(234)	GO:0019825 oxygen binding, GOslim:molecular_function	GO_MF	5	3.91e-05	0.00813
TRANSITION_METAL_ION_TRANSMEMBRANE_TRANSPORTER_ACTIVITY(52)	GO:0046915 transition metal ion transmembrane transporter activity, GOslim:molecular_function	GO_MF	3	9.42e-05	0.0157
CARBOHYDRATE_BINDING(187)	GO:0030246 carbohydrate binding, GOslim:molecular_function	GO_MF	4	0.000245	0.034
RESPONSE_TO_STRESS(4037)	GO:0006950 response to stress, GOslim:biological_process	GO_BP	18	2.42e-05	0.0419
RESPONSE_TO_STIMULUS(6222)	GO:0050896 response to stimulus, GOslim:biological_process	GO_BP	23	2.1e-05	0.0419
DEFENSE_RESPONSE(1644)	GO:0006952 defense response, GOslim:biological_process	GO_BP	11	4.47e-05	0.0456
RESPONSE_TO_BIOTIC_STIMULUS(1675)	GO:0009607 response to biotic stimulus, GOslim:biological_process	GO_BP	11	5.29e-05	0.0456
RESPONSE_TO_OTHER_ORGANISM(1411)	GO:0051707 response to other organism, GOslim:biological_process	GO_BP	10	6.59e-05	0.0456
COPPER_ION_TRANSMEMBRANE_TRANSPORTER_ACTIVITY(17)	GO:0005375 copper ion transmembrane transporter activity, GOslim:molecular_function	GO_MF	2	0.000419	0.0498
