# Supplementary material for: Transcriptome analysis of sweet orange trees infected with ‘Candidatus Liberibacter asiaticus’ and two strains of Citrus Tristeza Virus
Source: BMC Genomics. 2016 May 11;17:349. doi: 10.1186/s12864-016-2663-9 (PMC4865098; doi:10.1186/s12864-016-2663-9)
Supplement: Additional file 1: Figure S1. — Summary of reads from Citrus sinensis infected with CTV-B2, CTV-B6 and CaLas-B232 and the mock-inoculated control (H). Reads were obtained through paired-end RNA sequencing and mapped to the C. sinensis genome. Figure S2. Differentially expressed transcripts in diseased compared to healthy C. sinensis. Transcripts were up- or down-regulated in response to infection by CTV-B2, CTV-B6 and CaLas-B232. Figure S3. Melt curves of gene products assayed by RT-qPCR demonstrate specificity and reproducibility of the qPCR reactions. Gene targets are described in Table S11. Figure S4. Summary of differentially expressed transcripts based on functional categorization by Mapman. A. cell wall modification and cell organization; B. transcription factors; C. transporters; D. hormone metabolism; E. secondary metabolism; F. signaling; G. disease resistance proteins; H. proteolysis; I. development. Figure S5. Leaves that were sampled for RNA-seq. A, healthy; B, CTV-B2 positive; C, CTV-B6 positive; D, CaLas-B232 positive. Table S1. Differentially expressed transcripts of genes with unknown functions in response to CTV-B2, CTV-B6 and CaLas-B232. Table S2. GO categorization of genes that were differentially expressed in response to CTV-B2, CTV-B6 and CaLas-B232. Table S3. GO categorization of genes that were differentially expressed in response to CTV-B2, CTV-B6 but not CaLas-B232. Table S4. GO categorization of genes that responded to CTV-B2 and CaLas-B232 but not CTV-B6. Table S5. GO categorization of genes that responded to CTV-B6 and CaLas-B232 but not CTV-B2. Table S6. GO categorization of genes that responded only to CTV-B2. Table S7. GO categorization of genes that responded only to CTV-B6. Table S8. GO categorization of genes that responded only to CaLas-B232. Table S9. Complete set of differentially expressed transcripts in response to the three pathogens. Table S10. Estimates of changes in gene expression (fold change) by RT-qPCR and Gfold. Table S11. Primers used for qRT-PCR va [file 12864_2016_2663_MOESM1_ESM.zip › Additional file 1/Table S5.xlsx]

## Sheet: S5
Table S5. GO categorization of genes that responded to CTV-B6 and CaLas-B232 but not CTV-B2
Gene Set Name(NO. Genes)	Description	Category	NO. Genes in Overlap (k)	p value	FDR
DEFENSE_RESPONSE(1644)	GO:0006952 defense response, GOslim:biological_process	GO_BP	19	4.36e-09	1.89e-05
RESPONSE_TO_OTHER_ORGANISM(1411)	GO:0051707 response to other organism, GOslim:biological_process	GO_BP	17	1.88e-08	4.08e-05
RESPONSE_TO_STRESS(4037)	GO:0006950 response to stress, GOslim:biological_process	GO_BP	28	2.84e-08	4.12e-05
RESPONSE_TO_BACTERIUM(572)	GO:0009617 response to bacterium, GOslim:biological_process	GO_BP	11	9.67e-08	9.77e-05
MULTI-ORGANISM_PROCESS(1804)	GO:0051704 multi-organism process, GOslim:biological_process	GO_BP	18	1.12e-07	9.77e-05
SIGNALING(2317)	GO:0023052 signaling, GOslim:biological_process	GO_BP	20	1.92e-07	0.000135
RESPONSE_TO_BIOTIC_STIMULUS(1675)	GO:0009607 response to biotic stimulus, GOslim:biological_process	GO_BP	17	2.17e-07	0.000135
SIGNAL_TRANSMISSION(1743)	GO:0023060 signal transmission, GOslim:biological_process	GO_BP	17	3.79e-07	0.000206
SIGNAL_TRANSDUCTION(1659)	GO:0007165 signal transduction, GOslim:biological_process	GO_BP	16	1.04e-06	0.000503
BIOLOGICAL_REGULATION(6172)	GO:0065007 biological regulation, GOslim:biological_process	GO_BP	32	1.67e-06	0.000725
REGULATION_OF_CELLULAR_PROCESS(4571)	GO:0050794 regulation of cellular process, GOslim:biological_process	GO_BP	26	5.43e-06	0.00197
REGULATION_OF_BIOLOGICAL_PROCESS(5191)	GO:0050789 regulation of biological process, GOslim:biological_process	GO_BP	28	5.44e-06	0.00197
CELLULAR_AROMATIC_COMPOUND_METABOLIC_PROCESS(1017)	GO:0006725 cellular aromatic compound metabolic process, GOslim:biological_process	GO_BP	11	2.31e-05	0.00772
DEFENSE_RESPONSE_TO_BACTERIUM(390)	GO:0042742 defense response to bacterium, GOslim:biological_process	GO_BP	7	3.8e-05	0.0118
INNATE_IMMUNE_RESPONSE(926)	GO:0045087 innate immune response, GOslim:biological_process	GO_BP	10	5.73e-05	0.0166
IMMUNE_RESPONSE(980)	GO:0006955 immune response, GOslim:biological_process	GO_BP	10	9.12e-05	0.0233
IMMUNE_SYSTEM_PROCESS(980)	GO:0002376 immune system process, GOslim:biological_process	GO_BP	10	9.12e-05	0.0233
RESPONSE_TO_STIMULUS(6222)	GO:0050896 response to stimulus, GOslim:biological_process	GO_BP	28	0.000167	0.0402
AROMATIC_COMPOUND_BIOSYNTHETIC_PROCESS(679)	GO:0019438 aromatic compound biosynthetic process, GOslim:biological_process	GO_BP	8	0.000188	0.043
