# Supplementary material for: Transcriptome analysis of sweet orange trees infected with ‘Candidatus Liberibacter asiaticus’ and two strains of Citrus Tristeza Virus
Source: BMC Genomics. 2016 May 11;17:349. doi: 10.1186/s12864-016-2663-9 (PMC4865098; doi:10.1186/s12864-016-2663-9)
Supplement: Additional file 1: Figure S1. — Summary of reads from Citrus sinensis infected with CTV-B2, CTV-B6 and CaLas-B232 and the mock-inoculated control (H). Reads were obtained through paired-end RNA sequencing and mapped to the C. sinensis genome. Figure S2. Differentially expressed transcripts in diseased compared to healthy C. sinensis. Transcripts were up- or down-regulated in response to infection by CTV-B2, CTV-B6 and CaLas-B232. Figure S3. Melt curves of gene products assayed by RT-qPCR demonstrate specificity and reproducibility of the qPCR reactions. Gene targets are described in Table S11. Figure S4. Summary of differentially expressed transcripts based on functional categorization by Mapman. A. cell wall modification and cell organization; B. transcription factors; C. transporters; D. hormone metabolism; E. secondary metabolism; F. signaling; G. disease resistance proteins; H. proteolysis; I. development. Figure S5. Leaves that were sampled for RNA-seq. A, healthy; B, CTV-B2 positive; C, CTV-B6 positive; D, CaLas-B232 positive. Table S1. Differentially expressed transcripts of genes with unknown functions in response to CTV-B2, CTV-B6 and CaLas-B232. Table S2. GO categorization of genes that were differentially expressed in response to CTV-B2, CTV-B6 and CaLas-B232. Table S3. GO categorization of genes that were differentially expressed in response to CTV-B2, CTV-B6 but not CaLas-B232. Table S4. GO categorization of genes that responded to CTV-B2 and CaLas-B232 but not CTV-B6. Table S5. GO categorization of genes that responded to CTV-B6 and CaLas-B232 but not CTV-B2. Table S6. GO categorization of genes that responded only to CTV-B2. Table S7. GO categorization of genes that responded only to CTV-B6. Table S8. GO categorization of genes that responded only to CaLas-B232. Table S9. Complete set of differentially expressed transcripts in response to the three pathogens. Table S10. Estimates of changes in gene expression (fold change) by RT-qPCR and Gfold. Table S11. Primers used for qRT-PCR va [file 12864_2016_2663_MOESM1_ESM.zip › Additional file 1/Table S6.xlsx]

## Sheet: S6
Table S6. GO categorization of genes that responded only to CTV-B2
Gene Set Name(NO. Genes)	Description	Category	NO. Genes in Overlap (k)	p value	FDR
ACTIVE_TRANSMEMBRANE_TRANSPORTER_ACTIVITY(595)	GO:0022804 active transmembrane transporter activity, GOslim:molecular_function	GO_MF	18	1.77e-12	1.93e-09
TRANSMEMBRANE_TRANSPORTER_ACTIVITY(1015)	GO:0022857 transmembrane transporter activity, GOslim:molecular_function	GO_MF	19	1.18e-09	6.4e-07
TRANSPORTER_ACTIVITY(1296)	GO:0005215 transporter activity, GOslim:molecular_function	GO_MF	21	1.76e-09	6.4e-07
ATPASE_ACTIVITY,_COUPLED_TO_MOVEMENT_OF_SUBSTANCES(181)	GO:0043492 ATPase activity, coupled to movement of substances, GOslim:molecular_function	GO_MF	9	1.52e-08	3.32e-06
ATPASE_ACTIVITY,_COUPLED_TO_TRANSMEMBRANE_MOVEMENT_OF_SUBSTANCES(181)	GO:0042626 ATPase activity, coupled to transmembrane movement of substances, GOslim:molecular_function	GO_MF	9	1.52e-08	3.32e-06
HYDROLASE_ACTIVITY,_ACTING_ON_ACID_ANHYDRIDES,_CATALYZING_TRANSMEMBRANE_MOVEMENT_OF_SUBSTANCES(186)	GO:0016820 hydrolase activity, acting on acid anhydrides, catalyzing transmembrane movement of substances, GOslim:molecular_function	GO_MF	9	1.9e-08	3.46e-06
P-P-BOND-HYDROLYSIS-DRIVEN_TRANSMEMBRANE_TRANSPORTER_ACTIVITY(233)	GO:0015405 P-P-bond-hydrolysis-driven transmembrane transporter activity, GOslim:molecular_function	GO_MF	9	1.21e-07	1.71e-05
PRIMARY_ACTIVE_TRANSMEMBRANE_TRANSPORTER_ACTIVITY(234)	GO:0015399 primary active transmembrane transporter activity, GOslim:molecular_function	GO_MF	9	1.25e-07	1.71e-05
TRANSMEMBRANE_TRANSPORT(650)	GO:0055085 transmembrane transport, GOslim:biological_process	GO_BP	14	4.26e-08	0.000243
ATPASE_ACTIVITY,_COUPLED(360)	GO:0042623 ATPase activity, coupled, GOslim:molecular_function	GO_MF	9	4.03e-06	0.000489
RIBONUCLEOTIDE_BINDING(2430)	GO:0032553 ribonucleotide binding, GOslim:molecular_function	GO_MF	21	4.52e-05	0.00412
ATPASE_ACTIVITY(488)	GO:0016887 ATPase activity, GOslim:molecular_function	GO_MF	9	4.25e-05	0.00412
PURINE_RIBONUCLEOTIDE_BINDING(2430)	GO:0032555 purine ribonucleotide binding, GOslim:molecular_function	GO_MF	21	4.52e-05	0.00412
MEMBRANE(6079)	GO:0016020 membrane, GOslim:cellular_component	GO_CC	38	3.17e-05	0.00715
PLASMA_MEMBRANE(3704)	GO:0005886 plasma membrane, GOslim:cellular_component	GO_CC	28	2.07e-05	0.00715
ADENYL_RIBONUCLEOTIDE_BINDING(2172)	GO:0032559 adenyl ribonucleotide binding, GOslim:molecular_function	GO_MF	19	9.54e-05	0.00802
NUCLEOSIDE-TRIPHOSPHATASE_ACTIVITY(824)	GO:0017111 nucleoside-triphosphatase activity, GOslim:molecular_function	GO_MF	11	0.000105	0.00817
NUCLEOTIDE_BINDING(3437)	GO:0000166 nucleotide binding, GOslim:molecular_function	GO_MF	25	0.000123	0.00844
PURINE_NUCLEOTIDE_BINDING(2596)	GO:0017076 purine nucleotide binding, GOslim:molecular_function	GO_MF	21	0.000116	0.00844
PYROPHOSPHATASE_ACTIVITY(852)	GO:0016462 pyrophosphatase activity, GOslim:molecular_function	GO_MF	11	0.00014	0.00898
L-GLUTAMATE_TRANSMEMBRANE_TRANSPORTER_ACTIVITY(4)	GO:0005313 L-glutamate transmembrane transporter activity, GOslim:molecular_function	GO_MF	2	0.000163	0.00936
HYDROLASE_ACTIVITY,_ACTING_ON_ACID_ANHYDRIDES,_IN_PHOSPHORUS-CONTAINING_ANHYDRIDES(864)	GO:0016818 hydrolase activity, acting on acid anhydrides, in phosphorus-containing anhydrides, GOslim:molecular_function	GO_MF	11	0.000157	0.00936
HYDROLASE_ACTIVITY,_ACTING_ON_ACID_ANHYDRIDES(878)	GO:0016817 hydrolase activity, acting on acid anhydrides, GOslim:molecular_function	GO_MF	11	0.000181	0.00987
PLASMODESMA(848)	GO:0009506 plasmodesma, GOslim:cellular_component	GO_CC	11	0.000134	0.0106
CELL_JUNCTION(853)	GO:0030054 cell junction, GOslim:cellular_component	GO_CC	11	0.000141	0.0106
SYMPLAST(848)	GO:0055044 symplast, GOslim:cellular_component	GO_CC	11	0.000134	0.0106
CELL-CELL_JUNCTION(850)	GO:0005911 cell-cell junction, GOslim:cellular_component	GO_CC	11	0.000137	0.0106
ARGININE_TRANSMEMBRANE_TRANSPORTER_ACTIVITY(5)	GO:0015181 arginine transmembrane transporter activity, GOslim:molecular_function	GO_MF	2	0.000227	0.0107
PURINE_NUCLEOSIDE_BINDING(2336)	GO:0001883 purine nucleoside binding, GOslim:molecular_function	GO_MF	19	0.000243	0.0107
L-LYSINE_TRANSMEMBRANE_TRANSPORTER_ACTIVITY(5)	GO:0015189 L-lysine transmembrane transporter activity, GOslim:molecular_function	GO_MF	2	0.000227	0.0107
ADENYL_NUCLEOTIDE_BINDING(2334)	GO:0030554 adenyl nucleotide binding, GOslim:molecular_function	GO_MF	19	0.000241	0.0107
NUCLEOSIDE_BINDING(2344)	GO:0001882 nucleoside binding, GOslim:molecular_function	GO_MF	19	0.000254	0.0107
TERPENE_SYNTHASE_ACTIVITY(34)	GO:0010333 terpene synthase activity, GOslim:molecular_function	GO_MF	3	0.000255	0.0107
LOCALIZATION(3799)	GO:0051179 localization, GOslim:biological_process	GO_BP	30	3.85e-06	0.0109
BASIC_AMINO_ACID_TRANSMEMBRANE_TRANSPORTER_ACTIVITY(6)	GO:0015174 basic amino acid transmembrane transporter activity, GOslim:molecular_function	GO_MF	2	0.000302	0.0122
CARBON-OXYGEN_LYASE_ACTIVITY,_ACTING_ON_PHOSPHATES(38)	GO:0016838 carbon-oxygen lyase activity, acting on phosphates, GOslim:molecular_function	GO_MF	3	0.000347	0.0135
PLASMA_MEMBRANE_PART(1061)	GO:0044459 plasma membrane part, GOslim:cellular_component	GO_CC	12	0.000231	0.0138
INTEGRAL_TO_MEMBRANE(910)	GO:0016021 integral to membrane, GOslim:cellular_component	GO_CC	11	0.000245	0.0138
ACIDIC_AMINO_ACID_TRANSMEMBRANE_TRANSPORTER_ACTIVITY(7)	GO:0015172 acidic amino acid transmembrane transporter activity, GOslim:molecular_function	GO_MF	2	0.000388	0.0146
TRANSPORT(3558)	GO:0006810 transport, GOslim:biological_process	GO_BP	28	9.79e-06	0.0186
SECONDARY_ACTIVE_TRANSMEMBRANE_TRANSPORTER_ACTIVITY(295)	GO:0015291 secondary active transmembrane transporter activity, GOslim:molecular_function	GO_MF	6	0.000516	0.0188
ESTABLISHMENT_OF_LOCALIZATION(3633)	GO:0051234 establishment of localization, GOslim:biological_process	GO_BP	28	1.45e-05	0.0206
MEMBRANE_PART(2436)	GO:0044425 membrane part, GOslim:cellular_component	GO_CC	19	0.000411	0.0206
ALCOHOL_DEHYDROGENASE_(NAD)_ACTIVITY(10)	GO:0004022 alcohol dehydrogenase (NAD) activity, GOslim:molecular_function	GO_MF	2	0.000707	0.0249
INTRINSIC_TO_MEMBRANE(1171)	GO:0031224 intrinsic to membrane, GOslim:cellular_component	GO_CC	12	0.000554	0.025
PHOSPHATIDYLCHOLINE_1-ACYLHYDROLASE_ACTIVITY(11)	GO:0008970 phosphatidylcholine 1-acylhydrolase activity, GOslim:molecular_function	GO_MF	2	0.000833	0.0285
L-AMINO_ACID_TRANSMEMBRANE_TRANSPORTER_ACTIVITY(12)	GO:0015179 L-amino acid transmembrane transporter activity, GOslim:molecular_function	GO_MF	2	0.00097	0.0321
MAGNESIUM_ION_BINDING(129)	GO:0000287 magnesium ion binding, GOslim:molecular_function	GO_MF	4	0.00103	0.0331
LYASE_ACTIVITY(346)	GO:0016829 lyase activity, GOslim:molecular_function	GO_MF	6	0.00116	0.0363
SUBSTRATE-SPECIFIC_TRANSPORTER_ACTIVITY(951)	GO:0022892 substrate-specific transporter activity, GOslim:molecular_function	GO_MF	10	0.00136	0.0412
DRUG_TRANSMEMBRANE_TRANSPORTER_ACTIVITY(65)	GO:0015238 drug transmembrane transporter activity, GOslim:molecular_function	GO_MF	3	0.00153	0.0451
VACUOLAR_MEMBRANE(482)	GO:0005774 vacuolar membrane, GOslim:cellular_component	GO_CC	7	0.00125	0.0486
VACUOLAR_PART(485)	GO:0044437 vacuolar part, GOslim:cellular_component	GO_CC	7	0.00129	0.0486
