# Supplementary material for: Transcriptome analysis of sweet orange trees infected with ‘Candidatus Liberibacter asiaticus’ and two strains of Citrus Tristeza Virus
Source: BMC Genomics. 2016 May 11;17:349. doi: 10.1186/s12864-016-2663-9 (PMC4865098; doi:10.1186/s12864-016-2663-9)
Supplement: Additional file 1: Figure S1. — Summary of reads from Citrus sinensis infected with CTV-B2, CTV-B6 and CaLas-B232 and the mock-inoculated control (H). Reads were obtained through paired-end RNA sequencing and mapped to the C. sinensis genome. Figure S2. Differentially expressed transcripts in diseased compared to healthy C. sinensis. Transcripts were up- or down-regulated in response to infection by CTV-B2, CTV-B6 and CaLas-B232. Figure S3. Melt curves of gene products assayed by RT-qPCR demonstrate specificity and reproducibility of the qPCR reactions. Gene targets are described in Table S11. Figure S4. Summary of differentially expressed transcripts based on functional categorization by Mapman. A. cell wall modification and cell organization; B. transcription factors; C. transporters; D. hormone metabolism; E. secondary metabolism; F. signaling; G. disease resistance proteins; H. proteolysis; I. development. Figure S5. Leaves that were sampled for RNA-seq. A, healthy; B, CTV-B2 positive; C, CTV-B6 positive; D, CaLas-B232 positive. Table S1. Differentially expressed transcripts of genes with unknown functions in response to CTV-B2, CTV-B6 and CaLas-B232. Table S2. GO categorization of genes that were differentially expressed in response to CTV-B2, CTV-B6 and CaLas-B232. Table S3. GO categorization of genes that were differentially expressed in response to CTV-B2, CTV-B6 but not CaLas-B232. Table S4. GO categorization of genes that responded to CTV-B2 and CaLas-B232 but not CTV-B6. Table S5. GO categorization of genes that responded to CTV-B6 and CaLas-B232 but not CTV-B2. Table S6. GO categorization of genes that responded only to CTV-B2. Table S7. GO categorization of genes that responded only to CTV-B6. Table S8. GO categorization of genes that responded only to CaLas-B232. Table S9. Complete set of differentially expressed transcripts in response to the three pathogens. Table S10. Estimates of changes in gene expression (fold change) by RT-qPCR and Gfold. Table S11. Primers used for qRT-PCR va [file 12864_2016_2663_MOESM1_ESM.zip › Additional file 1/Table S7.xlsx]

## Sheet: S7
Table S7. GO categorization of genes that responded only to CTV-B6
Gene Set Name(NO. Genes)	Description	Category	NO. Genes in Overlap (k)	p value	FDR
TRANSCRIPTION_REGULATOR_ACTIVITY(1738)	GO:0030528 transcription regulator activity, GOslim:molecular_function	GO_MF	34	3.26e-15	2.56e-12
SEQUENCE-SPECIFIC_DNA_BINDING_TRANSCRIPTION_FACTOR_ACTIVITY(1680)	GO:0003700 sequence-specific DNA binding transcription factor activity, GOslim:molecular_function	GO_MF	32	5.41e-14	2.13e-11
RHYTHMIC_PROCESS(170)	GO:0048511 rhythmic process, GOslim:biological_process	GO_BP	13	3.81e-13	1.1e-09
CIRCADIAN_RHYTHM(170)	GO:0007623 circadian rhythm, GOslim:biological_process	GO_BP	13	3.81e-13	1.1e-09
REGULATION_OF_BIOSYNTHETIC_PROCESS(2626)	GO:0009889 regulation of biosynthetic process, GOslim:biological_process	GO_BP	36	1.41e-11	1.64e-08
REGULATION_OF_CELLULAR_BIOSYNTHETIC_PROCESS(2623)	GO:0031326 regulation of cellular biosynthetic process, GOslim:biological_process	GO_BP	36	1.36e-11	1.64e-08
RESPONSE_TO_ABIOTIC_STIMULUS(2615)	GO:0009628 response to abiotic stimulus, GOslim:biological_process	GO_BP	36	1.25e-11	1.64e-08
REGULATION_OF_TRANSCRIPTION,_DNA-DEPENDENT(2370)	GO:0006355 regulation of transcription, DNA-dependent, GOslim:biological_process	GO_BP	34	1.88e-11	1.81e-08
REGULATION_OF_RNA_METABOLIC_PROCESS(2384)	GO:0051252 regulation of RNA metabolic process, GOslim:biological_process	GO_BP	34	2.2e-11	1.82e-08
REGULATION_OF_PRIMARY_METABOLIC_PROCESS(2751)	GO:0080090 regulation of primary metabolic process, GOslim:biological_process	GO_BP	36	5.21e-11	3.78e-08
REGULATION_OF_NUCLEOBASE-CONTAINING_COMPOUND_METABOLIC_PROCESS(2492)	GO:0019219 regulation of nucleobase-containing compound metabolic process, GOslim:biological_process	GO_BP	34	7.19e-11	4.17e-08
REGULATION_OF_MACROMOLECULE_BIOSYNTHETIC_PROCESS(2488)	GO:0010556 regulation of macromolecule biosynthetic process, GOslim:biological_process	GO_BP	34	6.89e-11	4.17e-08
REGULATION_OF_NITROGEN_COMPOUND_METABOLIC_PROCESS(2509)	GO:0051171 regulation of nitrogen compound metabolic process, GOslim:biological_process	GO_BP	34	8.61e-11	4.54e-08
REGULATION_OF_BIOLOGICAL_PROCESS(5191)	GO:0050789 regulation of biological process, GOslim:biological_process	GO_BP	50	1.32e-10	6.36e-08
BIOLOGICAL_REGULATION(6172)	GO:0065007 biological regulation, GOslim:biological_process	GO_BP	55	1.61e-10	7.17e-08
RNA_BIOSYNTHETIC_PROCESS(2619)	GO:0032774 RNA biosynthetic process, GOslim:biological_process	GO_BP	34	2.67e-10	9.1e-08
RESPONSE_TO_STIMULUS(6222)	GO:0050896 response to stimulus, GOslim:biological_process	GO_BP	55	2.21e-10	9.1e-08
TRANSCRIPTION,_DNA-DEPENDENT(2616)	GO:0006351 transcription, DNA-dependent, GOslim:biological_process	GO_BP	34	2.59e-10	9.1e-08
REGULATION_OF_CELLULAR_METABOLIC_PROCESS(2917)	GO:0031323 regulation of cellular metabolic process, GOslim:biological_process	GO_BP	36	2.64e-10	9.1e-08
RESPONSE_TO_SALT_STRESS(780)	GO:0009651 response to salt stress, GOslim:biological_process	GO_BP	19	2.96e-10	9.54e-08
DNA_BINDING(2383)	GO:0003677 DNA binding, GOslim:molecular_function	GO_MF	32	4.62e-10	1.21e-07
REGULATION_OF_GENE_EXPRESSION(2669)	GO:0010468 regulation of gene expression, GOslim:biological_process	GO_BP	34	4.37e-10	1.33e-07
RESPONSE_TO_OSMOTIC_STRESS(834)	GO:0006970 response to osmotic stress, GOslim:biological_process	GO_BP	19	8.76e-10	2.54e-07
REGULATION_OF_CELLULAR_PROCESS(4571)	GO:0050794 regulation of cellular process, GOslim:biological_process	GO_BP	45	9.89e-10	2.73e-07
REGULATION_OF_MACROMOLECULE_METABOLIC_PROCESS(2803)	GO:0060255 regulation of macromolecule metabolic process, GOslim:biological_process	GO_BP	34	1.55e-09	4.09e-07
REGULATION_OF_METABOLIC_PROCESS(3154)	GO:0019222 regulation of metabolic process, GOslim:biological_process	GO_BP	36	2.19e-09	5.29e-07
RESPONSE_TO_ETHYLENE_STIMULUS(353)	GO:0009723 response to ethylene stimulus, GOslim:biological_process	GO_BP	13	2.15e-09	5.29e-07
RESPONSE_TO_ENDOGENOUS_STIMULUS(1604)	GO:0009719 response to endogenous stimulus, GOslim:biological_process	GO_BP	24	1.51e-08	3.5e-06
RESPONSE_TO_HORMONE_STIMULUS(1364)	GO:0009725 response to hormone stimulus, GOslim:biological_process	GO_BP	22	1.81e-08	4.04e-06
RESPONSE_TO_CHEMICAL_STIMULUS(3953)	GO:0042221 response to chemical stimulus, GOslim:biological_process	GO_BP	38	7.12e-08	1.53e-05
METABOLIC_PROCESS(13568)	GO:0008152 metabolic process, GOslim:biological_process	GO_BP	81	1.15e-07	2.38e-05
RESPONSE_TO_ORGANIC_SUBSTANCE(2739)	GO:0010033 response to organic substance, GOslim:biological_process	GO_BP	30	1.8e-07	3.61e-05
BIOSYNTHETIC_PROCESS(7941)	GO:0009058 biosynthetic process, GOslim:biological_process	GO_BP	57	2.43e-07	4.7e-05
RESPONSE_TO_GIBBERELLIN_STIMULUS(165)	GO:0009739 response to gibberellin stimulus, GOslim:biological_process	GO_BP	8	4.22e-07	7.89e-05
RESPONSE_TO_JASMONIC_ACID_STIMULUS(471)	GO:0009753 response to jasmonic acid stimulus, GOslim:biological_process	GO_BP	12	4.47e-07	8.11e-05
RNA_METABOLIC_PROCESS(3725)	GO:0016070 RNA metabolic process, GOslim:biological_process	GO_BP	35	5.04e-07	8.87e-05
RESPONSE_TO_ABSCISIC_ACID_STIMULUS(618)	GO:0009737 response to abscisic acid stimulus, GOslim:biological_process	GO_BP	13	1.19e-06	0.000202
RESPONSE_TO_STRESS(4037)	GO:0006950 response to stress, GOslim:biological_process	GO_BP	35	3.28e-06	0.000543
LONG-DAY_PHOTOPERIODISM,_FLOWERING(24)	GO:0048574 long-day photoperiodism, flowering, GOslim:biological_process	GO_BP	4	4.23e-06	0.000681
LONG-DAY_PHOTOPERIODISM(25)	GO:0048571 long-day photoperiodism, GOslim:biological_process	GO_BP	4	4.89e-06	0.000766
PRIMARY_METABOLIC_PROCESS(11672)	GO:0044238 primary metabolic process, GOslim:biological_process	GO_BP	69	9.19e-06	0.0014
CELLULAR_BIOSYNTHETIC_PROCESS(7714)	GO:0044249 cellular biosynthetic process, GOslim:biological_process	GO_BP	52	9.73e-06	0.00145
RESPONSE_TO_LIGHT_STIMULUS(1182)	GO:0009416 response to light stimulus, GOslim:biological_process	GO_BP	16	1.74e-05	0.00253
NUCLEOBASE-CONTAINING_COMPOUND_METABOLIC_PROCESS(4783)	GO:0006139 nucleobase-containing compound metabolic process, GOslim:biological_process	GO_BP	37	2.15e-05	0.00305
NEGATIVE_REGULATION_OF_ETHYLENE_MEDIATED_SIGNALING_PATHWAY(12)	GO:0010105 negative regulation of ethylene mediated signaling pathway, GOslim:biological_process	GO_BP	3	2.56e-05	0.00338
NEGATIVE_REGULATION_OF_TWO-COMPONENT_SIGNAL_TRANSDUCTION_SYSTEM_(PHOSPHORELAY)(12)	GO:0070298 negative regulation of two-component signal transduction system (phosphorelay), GOslim:biological_process	GO_BP	3	2.56e-05	0.00338
CELLULAR_PROCESS(14300)	GO:0009987 cellular process, GOslim:biological_process	GO_BP	78	2.54e-05	0.00338
CELL_PART(21652)	GO:0044464 cell part, GOslim:cellular_component	GO_CC	103	1.46e-05	0.00342
CELL(21652)	GO:0005623 cell, GOslim:cellular_component	GO_CC	103	1.46e-05	0.00342
CELLULAR_MACROMOLECULE_BIOSYNTHETIC_PROCESS(5231)	GO:0034645 cellular macromolecule biosynthetic process, GOslim:biological_process	GO_BP	39	2.73e-05	0.00352
MACROMOLECULE_BIOSYNTHETIC_PROCESS(5300)	GO:0009059 macromolecule biosynthetic process, GOslim:biological_process	GO_BP	39	3.69e-05	0.00456
RESPONSE_TO_RADIATION(1257)	GO:0009314 response to radiation, GOslim:biological_process	GO_BP	16	3.64e-05	0.00456
RESPONSE_TO_WATER_DEPRIVATION(413)	GO:0009414 response to water deprivation, GOslim:biological_process	GO_BP	9	4.35e-05	0.00526
REGULATION_OF_ETHYLENE_MEDIATED_SIGNALING_PATHWAY(15)	GO:0010104 regulation of ethylene mediated signaling pathway, GOslim:biological_process	GO_BP	3	4.56e-05	0.00529
REGULATION_OF_TWO-COMPONENT_SIGNAL_TRANSDUCTION_SYSTEM_(PHOSPHORELAY)(15)	GO:0070297 regulation of two-component signal transduction system (phosphorelay), GOslim:biological_process	GO_BP	3	4.56e-05	0.00529
RESPONSE_TO_WATER_STIMULUS(421)	GO:0009415 response to water stimulus, GOslim:biological_process	GO_BP	9	5.03e-05	0.00572
RESPONSE_TO_AUXIN_STIMULUS(425)	GO:0009733 response to auxin stimulus, GOslim:biological_process	GO_BP	9	5.4e-05	0.00603
NITROGEN_COMPOUND_METABOLIC_PROCESS(5653)	GO:0006807 nitrogen compound metabolic process, GOslim:biological_process	GO_BP	40	6.9e-05	0.00756
NEGATIVE_REGULATION_OF_SIGNALING(54)	GO:0023057 negative regulation of signaling, GOslim:biological_process	GO_BP	4	8e-05	0.00829
NEGATIVE_REGULATION_OF_SIGNAL_TRANSDUCTION(54)	GO:0009968 negative regulation of signal transduction, GOslim:biological_process	GO_BP	4	8e-05	0.00829
NEGATIVE_REGULATION_OF_CELL_COMMUNICATION(54)	GO:0010648 negative regulation of cell communication, GOslim:biological_process	GO_BP	4	8e-05	0.00829
CELLULAR_RESPONSE_TO_STIMULUS(2302)	GO:0051716 cellular response to stimulus, GOslim:biological_process	GO_BP	22	8.63e-05	0.00866
CELLULAR_RESPONSE_TO_ENDOGENOUS_STIMULUS(804)	GO:0071495 cellular response to endogenous stimulus, GOslim:biological_process	GO_BP	12	8.66e-05	0.00866
RESPONSE_TO_TEMPERATURE_STIMULUS(955)	GO:0009266 response to temperature stimulus, GOslim:biological_process	GO_BP	13	0.000108	0.0106
CELLULAR_METABOLIC_PROCESS(11467)	GO:0044237 cellular metabolic process, GOslim:biological_process	GO_BP	65	0.000114	0.011
HORMONE-MEDIATED_SIGNALING_PATHWAY(589)	GO:0009755 hormone-mediated signaling pathway, GOslim:biological_process	GO_BP	10	0.000125	0.0119
ANTHOCYANIN-CONTAINING_COMPOUND_BIOSYNTHETIC_PROCESS(63)	GO:0009718 anthocyanin-containing compound biosynthetic process, GOslim:biological_process	GO_BP	4	0.000141	0.0132
MYO-INOSITOL_HEXAKISPHOSPHATE_METABOLIC_PROCESS(65)	GO:0033517 myo-inositol hexakisphosphate metabolic process, GOslim:biological_process	GO_BP	4	0.000158	0.0143
MYO-INOSITOL_HEXAKISPHOSPHATE_BIOSYNTHETIC_PROCESS(65)	GO:0010264 myo-inositol hexakisphosphate biosynthetic process, GOslim:biological_process	GO_BP	4	0.000158	0.0143
ORGANELLE(16837)	GO:0043226 organelle, GOslim:cellular_component	GO_CC	85	0.000158	0.0145
MEMBRANE-BOUNDED_ORGANELLE(16614)	GO:0043227 membrane-bounded organelle, GOslim:cellular_component	GO_CC	84	0.000185	0.0145
INTRACELLULAR_ORGANELLE(16829)	GO:0043229 intracellular organelle, GOslim:cellular_component	GO_CC	85	0.000154	0.0145
INTRACELLULAR_MEMBRANE-BOUNDED_ORGANELLE(16608)	GO:0043231 intracellular membrane-bounded organelle, GOslim:cellular_component	GO_CC	84	0.000182	0.0145
INOSITOL_PHOSPHATE_BIOSYNTHETIC_PROCESS(66)	GO:0032958 inositol phosphate biosynthetic process, GOslim:biological_process	GO_BP	4	0.000167	0.0149
INOSITOL_BIOSYNTHETIC_PROCESS(67)	GO:0006021 inositol biosynthetic process, GOslim:biological_process	GO_BP	4	0.000176	0.0155
RESPONSE_TO_KARRIKIN(128)	GO:0080167 response to karrikin, GOslim:biological_process	GO_BP	5	0.000181	0.0157
CELLULAR_RESPONSE_TO_HORMONE_STIMULUS(630)	GO:0032870 cellular response to hormone stimulus, GOslim:biological_process	GO_BP	10	0.000213	0.0182
GENE_EXPRESSION(4732)	GO:0010467 gene expression, GOslim:biological_process	GO_BP	34	0.000233	0.0196
NUCLEIC_ACID_BINDING(4173)	GO:0003676 nucleic acid binding, GOslim:molecular_function	GO_MF	32	0.000115	0.0226
CELLULAR_RESPONSE_TO_RADIATION(77)	GO:0071478 cellular response to radiation, GOslim:biological_process	GO_BP	4	0.000293	0.0239
CELLULAR_RESPONSE_TO_LIGHT_STIMULUS(77)	GO:0071482 cellular response to light stimulus, GOslim:biological_process	GO_BP	4	0.000293	0.0239
REGULATION_OF_RESPONSE_TO_STIMULUS(662)	GO:0048583 regulation of response to stimulus, GOslim:biological_process	GO_BP	10	0.000314	0.0253
NEGATIVE_REGULATION_OF_BIOLOGICAL_PROCESS(1215)	GO:0048519 negative regulation of biological process, GOslim:biological_process	GO_BP	14	0.000319	0.0254
INTRACELLULAR_PART(19186)	GO:0044424 intracellular part, GOslim:cellular_component	GO_CC	92	0.000385	0.0258
POLYOL_BIOSYNTHETIC_PROCESS(81)	GO:0046173 polyol biosynthetic process, GOslim:biological_process	GO_BP	4	0.000352	0.0276
INTRACELLULAR(19271)	GO:0005622 intracellular, GOslim:cellular_component	GO_CC	92	0.000484	0.0284
INOSITOL_PHOSPHATE_METABOLIC_PROCESS(86)	GO:0043647 inositol phosphate metabolic process, GOslim:biological_process	GO_BP	4	0.000438	0.0339
ANTHOCYANIN-CONTAINING_COMPOUND_METABOLIC_PROCESS(87)	GO:0046283 anthocyanin-containing compound metabolic process, GOslim:biological_process	GO_BP	4	0.000456	0.0348
NEGATIVE_REGULATION_OF_RESPONSE_TO_STIMULUS(346)	GO:0048585 negative regulation of response to stimulus, GOslim:biological_process	GO_BP	7	0.000489	0.0368
HYPEROSMOTIC_SALINITY_RESPONSE(161)	GO:0042538 hyperosmotic salinity response, GOslim:biological_process	GO_BP	5	0.000502	0.0374
HYPEROSMOTIC_RESPONSE(250)	GO:0006972 hyperosmotic response, GOslim:biological_process	GO_BP	6	0.000523	0.0384
RESPONSE_TO_SALICYLIC_ACID_STIMULUS(470)	GO:0009751 response to salicylic acid stimulus, GOslim:biological_process	GO_BP	8	0.000596	0.0432
PIGMENT_METABOLIC_PROCESS(360)	GO:0042440 pigment metabolic process, GOslim:biological_process	GO_BP	7	0.000615	0.0441
SIGNALING(2317)	GO:0023052 signaling, GOslim:biological_process	GO_BP	20	0.0007	0.0491
INOSITOL_METABOLIC_PROCESS(98)	GO:0006020 inositol metabolic process, GOslim:biological_process	GO_BP	4	0.000702	0.0491
