# Supplementary material for: Transcriptome analysis of sweet orange trees infected with ‘Candidatus Liberibacter asiaticus’ and two strains of Citrus Tristeza Virus
Source: BMC Genomics. 2016 May 11;17:349. doi: 10.1186/s12864-016-2663-9 (PMC4865098; doi:10.1186/s12864-016-2663-9)
Supplement: Additional file 1: Figure S1. — Summary of reads from Citrus sinensis infected with CTV-B2, CTV-B6 and CaLas-B232 and the mock-inoculated control (H). Reads were obtained through paired-end RNA sequencing and mapped to the C. sinensis genome. Figure S2. Differentially expressed transcripts in diseased compared to healthy C. sinensis. Transcripts were up- or down-regulated in response to infection by CTV-B2, CTV-B6 and CaLas-B232. Figure S3. Melt curves of gene products assayed by RT-qPCR demonstrate specificity and reproducibility of the qPCR reactions. Gene targets are described in Table S11. Figure S4. Summary of differentially expressed transcripts based on functional categorization by Mapman. A. cell wall modification and cell organization; B. transcription factors; C. transporters; D. hormone metabolism; E. secondary metabolism; F. signaling; G. disease resistance proteins; H. proteolysis; I. development. Figure S5. Leaves that were sampled for RNA-seq. A, healthy; B, CTV-B2 positive; C, CTV-B6 positive; D, CaLas-B232 positive. Table S1. Differentially expressed transcripts of genes with unknown functions in response to CTV-B2, CTV-B6 and CaLas-B232. Table S2. GO categorization of genes that were differentially expressed in response to CTV-B2, CTV-B6 and CaLas-B232. Table S3. GO categorization of genes that were differentially expressed in response to CTV-B2, CTV-B6 but not CaLas-B232. Table S4. GO categorization of genes that responded to CTV-B2 and CaLas-B232 but not CTV-B6. Table S5. GO categorization of genes that responded to CTV-B6 and CaLas-B232 but not CTV-B2. Table S6. GO categorization of genes that responded only to CTV-B2. Table S7. GO categorization of genes that responded only to CTV-B6. Table S8. GO categorization of genes that responded only to CaLas-B232. Table S9. Complete set of differentially expressed transcripts in response to the three pathogens. Table S10. Estimates of changes in gene expression (fold change) by RT-qPCR and Gfold. Table S11. Primers used for qRT-PCR va [file 12864_2016_2663_MOESM1_ESM.zip › Additional file 1/Table S8.xlsx]

## Sheet: S8
Table S8. GO categorization of genes that responded only to CaLas-B232
Gene Set Name(NO. Genes)	Description	Category	NO. Genes in Overlap (k)	p value	FDR
RESPONSE_TO_FUNGUS(497)	GO:0009620 response to fungus, GOslim:biological_process	GO_BP	27	1.18e-14	8.79e-11
RESPONSE_TO_STRESS(4037)	GO:0006950 response to stress, GOslim:biological_process	GO_BP	77	4.55e-14	1.69e-10
RESPONSE_TO_STIMULUS(6222)	GO:0050896 response to stimulus, GOslim:biological_process	GO_BP	96	2.99e-12	7.43e-09
RESPONSE_TO_CHEMICAL_STIMULUS(3953)	GO:0042221 response to chemical stimulus, GOslim:biological_process	GO_BP	72	4.08e-12	7.59e-09
PLANT-TYPE_HYPERSENSITIVE_RESPONSE(401)	GO:0009626 plant-type hypersensitive response, GOslim:biological_process	GO_BP	21	2.33e-11	2.59e-08
HOST_PROGRAMMED_CELL_DEATH_INDUCED_BY_SYMBIONT(402)	GO:0034050 host programmed cell death induced by symbiont, GOslim:biological_process	GO_BP	21	2.44e-11	2.59e-08
RESPONSE_TO_EXTERNAL_STIMULUS(1047)	GO:0009605 response to external stimulus, GOslim:biological_process	GO_BP	33	2.38e-11	2.59e-08
RESPONSE_TO_ORGANIC_SUBSTANCE(2739)	GO:0010033 response to organic substance, GOslim:biological_process	GO_BP	56	3.2e-11	2.98e-08
REGULATION_OF_DEFENSE_RESPONSE(529)	GO:0031347 regulation of defense response, GOslim:biological_process	GO_BP	23	8.76e-11	5.93e-08
DEFENSE_RESPONSE_TO_FUNGUS(342)	GO:0050832 defense response to fungus, GOslim:biological_process	GO_BP	19	8.4e-11	5.93e-08
DEFENSE_RESPONSE(1644)	GO:0006952 defense response, GOslim:biological_process	GO_BP	41	8.49e-11	5.93e-08
REGULATION_OF_RESPONSE_TO_STRESS(544)	GO:0080134 regulation of response to stress, GOslim:biological_process	GO_BP	23	1.48e-10	9.2e-08
PROGRAMMED_CELL_DEATH(450)	GO:0012501 programmed cell death, GOslim:biological_process	GO_BP	21	1.77e-10	1.01e-07
REGULATION_OF_IMMUNE_RESPONSE(419)	GO:0050776 regulation of immune response, GOslim:biological_process	GO_BP	20	3.36e-10	1.47e-07
REGULATION_OF_INNATE_IMMUNE_RESPONSE(415)	GO:0045088 regulation of innate immune response, GOslim:biological_process	GO_BP	20	2.87e-10	1.47e-07
REGULATION_OF_PLANT-TYPE_HYPERSENSITIVE_RESPONSE(371)	GO:0010363 regulation of plant-type hypersensitive response, GOslim:biological_process	GO_BP	19	3.1e-10	1.47e-07
REGULATION_OF_IMMUNE_SYSTEM_PROCESS(419)	GO:0002682 regulation of immune system process, GOslim:biological_process	GO_BP	20	3.36e-10	1.47e-07
RESPONSE_TO_JASMONIC_ACID_STIMULUS(471)	GO:0009753 response to jasmonic acid stimulus, GOslim:biological_process	GO_BP	21	3.9e-10	1.61e-07
REGULATION_OF_CELLULAR_RESPONSE_TO_STRESS(379)	GO:0080135 regulation of cellular response to stress, GOslim:biological_process	GO_BP	19	4.35e-10	1.7e-07
RESPONSE_TO_ENDOGENOUS_STIMULUS(1604)	GO:0009719 response to endogenous stimulus, GOslim:biological_process	GO_BP	39	5.38e-10	2e-07
PROTEIN_TARGETING_TO_MEMBRANE(392)	GO:0006612 protein targeting to membrane, GOslim:biological_process	GO_BP	19	7.43e-10	2.63e-07
RESPONSE_TO_OTHER_ORGANISM(1411)	GO:0051707 response to other organism, GOslim:biological_process	GO_BP	36	7.89e-10	2.67e-07
REGULATION_OF_PROGRAMMED_CELL_DEATH(397)	GO:0043067 regulation of programmed cell death, GOslim:biological_process	GO_BP	19	9.08e-10	2.94e-07
CELL_DEATH(498)	GO:0008219 cell death, GOslim:biological_process	GO_BP	21	1.02e-09	3.03e-07
DEATH(498)	GO:0016265 death, GOslim:biological_process	GO_BP	21	1.02e-09	3.03e-07
REGULATION_OF_RESPONSE_TO_STIMULUS(662)	GO:0048583 regulation of response to stimulus, GOslim:biological_process	GO_BP	24	1.13e-09	3.23e-07
REGULATION_OF_CELL_DEATH(405)	GO:0010941 regulation of cell death, GOslim:biological_process	GO_BP	19	1.24e-09	3.43e-07
SYSTEMIC_ACQUIRED_RESISTANCE,_SALICYLIC_ACID_MEDIATED_SIGNALING_PATHWAY(251)	GO:0009862 systemic acquired resistance, salicylic acid mediated signaling pathway, GOslim:biological_process	GO_BP	15	3.4e-09	9.05e-07
CELLULAR_RESPONSE_TO_STRESS(1431)	GO:0033554 cellular response to stress, GOslim:biological_process	GO_BP	35	4.06e-09	1.01e-06
CELLULAR_AROMATIC_COMPOUND_METABOLIC_PROCESS(1017)	GO:0006725 cellular aromatic compound metabolic process, GOslim:biological_process	GO_BP	29	3.93e-09	1.01e-06
SYSTEMIC_ACQUIRED_RESISTANCE(444)	GO:0009627 systemic acquired resistance, GOslim:biological_process	GO_BP	19	5.24e-09	1.26e-06
IMMUNE_SYSTEM_PROCESS(980)	GO:0002376 immune system process, GOslim:biological_process	GO_BP	28	7.16e-09	1.62e-06
IMMUNE_RESPONSE(980)	GO:0006955 immune response, GOslim:biological_process	GO_BP	28	7.16e-09	1.62e-06
INNATE_IMMUNE_RESPONSE(926)	GO:0045087 innate immune response, GOslim:biological_process	GO_BP	27	9.02e-09	1.97e-06
RESPONSE_TO_SALICYLIC_ACID_STIMULUS(470)	GO:0009751 response to salicylic acid stimulus, GOslim:biological_process	GO_BP	19	1.26e-08	2.69e-06
MULTI-ORGANISM_PROCESS(1804)	GO:0051704 multi-organism process, GOslim:biological_process	GO_BP	39	1.32e-08	2.72e-06
DEFENSE_RESPONSE,_INCOMPATIBLE_INTERACTION(535)	GO:0009814 defense response, incompatible interaction, GOslim:biological_process	GO_BP	20	1.81e-08	3.64e-06
RESPONSE_TO_BIOTIC_STIMULUS(1675)	GO:0009607 response to biotic stimulus, GOslim:biological_process	GO_BP	37	1.91e-08	3.74e-06
TRANSPORT(3558)	GO:0006810 transport, GOslim:biological_process	GO_BP	59	2.28e-08	4.36e-06
RESPONSE_TO_WOUNDING(340)	GO:0009611 response to wounding, GOslim:biological_process	GO_BP	16	2.52e-08	4.47e-06
RESPONSE_TO_SALT_STRESS(780)	GO:0009651 response to salt stress, GOslim:biological_process	GO_BP	24	2.41e-08	4.47e-06
MAPK_CASCADE(209)	GO:0000165 MAPK cascade, GOslim:biological_process	GO_BP	13	2.48e-08	4.47e-06
DEFENSE_RESPONSE_TO_BACTERIUM(390)	GO:0042742 defense response to bacterium, GOslim:biological_process	GO_BP	17	2.67e-08	4.62e-06
CELLULAR_RESPONSE_TO_STARVATION(300)	GO:0009267 cellular response to starvation, GOslim:biological_process	GO_BP	15	3.27e-08	5.53e-06
CELLULAR_RESPONSE_TO_EXTRACELLULAR_STIMULUS(352)	GO:0031668 cellular response to extracellular stimulus, GOslim:biological_process	GO_BP	16	4e-08	6.61e-06
CELLULAR_RESPONSE_TO_EXTERNAL_STIMULUS(353)	GO:0071496 cellular response to external stimulus, GOslim:biological_process	GO_BP	16	4.15e-08	6.71e-06
RESPONSE_TO_STARVATION(308)	GO:0042594 response to starvation, GOslim:biological_process	GO_BP	15	4.55e-08	7.2e-06
CELLULAR_RESPONSE_TO_STIMULUS(2302)	GO:0051716 cellular response to stimulus, GOslim:biological_process	GO_BP	44	4.67e-08	7.24e-06
ESTABLISHMENT_OF_LOCALIZATION(3633)	GO:0051234 establishment of localization, GOslim:biological_process	GO_BP	59	4.77e-08	7.25e-06
INTRACELLULAR_PROTEIN_KINASE_CASCADE(223)	GO:0007243 intracellular protein kinase cascade, GOslim:biological_process	GO_BP	13	5.1e-08	7.59e-06
RESPONSE_TO_BACTERIUM(572)	GO:0009617 response to bacterium, GOslim:biological_process	GO_BP	20	5.21e-08	7.6e-06
CELLULAR_RESPONSE_TO_NUTRIENT_LEVELS(314)	GO:0031669 cellular response to nutrient levels, GOslim:biological_process	GO_BP	15	5.79e-08	8.28e-06
RESPONSE_TO_EXTRACELLULAR_STIMULUS(370)	GO:0009991 response to extracellular stimulus, GOslim:biological_process	GO_BP	16	7.7e-08	1.08e-05
RESPONSE_TO_OSMOTIC_STRESS(834)	GO:0006970 response to osmotic stress, GOslim:biological_process	GO_BP	24	8.09e-08	1.12e-05
CELLULAR_RESPONSE_TO_JASMONIC_ACID_STIMULUS(282)	GO:0071395 cellular response to jasmonic acid stimulus, GOslim:biological_process	GO_BP	14	1.03e-07	1.37e-05
JASMONIC_ACID_MEDIATED_SIGNALING_PATHWAY(282)	GO:0009867 jasmonic acid mediated signaling pathway, GOslim:biological_process	GO_BP	14	1.03e-07	1.37e-05
RESPONSE_TO_NUTRIENT_LEVELS(331)	GO:0031667 response to nutrient levels, GOslim:biological_process	GO_BP	15	1.11e-07	1.45e-05
SIGNALING(2317)	GO:0023052 signaling, GOslim:biological_process	GO_BP	43	1.54e-07	1.97e-05
AROMATIC_COMPOUND_BIOSYNTHETIC_PROCESS(679)	GO:0019438 aromatic compound biosynthetic process, GOslim:biological_process	GO_BP	21	1.75e-07	2.2e-05
SALICYLIC_ACID_MEDIATED_SIGNALING_PATHWAY(349)	GO:0009863 salicylic acid mediated signaling pathway, GOslim:biological_process	GO_BP	15	2.14e-07	2.65e-05
LOCALIZATION(3799)	GO:0051179 localization, GOslim:biological_process	GO_BP	59	2.23e-07	2.72e-05
CELLULAR_RESPONSE_TO_SALICYLIC_ACID_STIMULUS(351)	GO:0071446 cellular response to salicylic acid stimulus, GOslim:biological_process	GO_BP	15	2.29e-07	2.75e-05
SMALL_MOLECULE_BIOSYNTHETIC_PROCESS(1859)	GO:0044283 small molecule biosynthetic process, GOslim:biological_process	GO_BP	37	2.52e-07	2.97e-05
CELL_COMMUNICATION(705)	GO:0007154 cell communication, GOslim:biological_process	GO_BP	21	3.18e-07	3.67e-05
RESPONSE_TO_WATER_DEPRIVATION(413)	GO:0009414 response to water deprivation, GOslim:biological_process	GO_BP	16	3.2e-07	3.67e-05
RESPONSE_TO_WATER_STIMULUS(421)	GO:0009415 response to water stimulus, GOslim:biological_process	GO_BP	16	4.1e-07	4.62e-05
NEGATIVE_REGULATION_OF_DEFENSE_RESPONSE(273)	GO:0031348 negative regulation of defense response, GOslim:biological_process	GO_BP	13	4.67e-07	5.19e-05
RESPONSE_TO_HORMONE_STIMULUS(1364)	GO:0009725 response to hormone stimulus, GOslim:biological_process	GO_BP	30	5.41e-07	5.92e-05
CELLULAR_RESPONSE_TO_ENDOGENOUS_STIMULUS(804)	GO:0071495 cellular response to endogenous stimulus, GOslim:biological_process	GO_BP	22	6.59e-07	7.1e-05
RESPONSE_TO_ABSCISIC_ACID_STIMULUS(618)	GO:0009737 response to abscisic acid stimulus, GOslim:biological_process	GO_BP	19	7.53e-07	8.01e-05
NEGATIVE_REGULATION_OF_RESPONSE_TO_STIMULUS(346)	GO:0048585 negative regulation of response to stimulus, GOslim:biological_process	GO_BP	14	1.09e-06	0.000114
PHENYLPROPANOID_METABOLIC_PROCESS(400)	GO:0009698 phenylpropanoid metabolic process, GOslim:biological_process	GO_BP	15	1.12e-06	0.000115
NEGATIVE_REGULATION_OF_PROGRAMMED_CELL_DEATH(170)	GO:0043069 negative regulation of programmed cell death, GOslim:biological_process	GO_BP	10	1.69e-06	0.000173
CELLULAR_RESPONSE_TO_ORGANIC_SUBSTANCE(1221)	GO:0071310 cellular response to organic substance, GOslim:biological_process	GO_BP	27	1.91e-06	0.000192
NEGATIVE_REGULATION_OF_CELL_DEATH(174)	GO:0060548 negative regulation of cell death, GOslim:biological_process	GO_BP	10	2.07e-06	0.000205
CELLULAR_RESPONSE_TO_NITROGEN_STARVATION(23)	GO:0006995 cellular response to nitrogen starvation, GOslim:biological_process	GO_BP	5	2.39e-06	0.000234
POSITIVE_REGULATION_OF_FLAVONOID_BIOSYNTHETIC_PROCESS(103)	GO:0009963 positive regulation of flavonoid biosynthetic process, GOslim:biological_process	GO_BP	8	2.75e-06	0.000266
CELLULAR_RESPONSE_TO_CHEMICAL_STIMULUS(1403)	GO:0070887 cellular response to chemical stimulus, GOslim:biological_process	GO_BP	29	2.84e-06	0.000271
RESPONSE_TO_TEMPERATURE_STIMULUS(955)	GO:0009266 response to temperature stimulus, GOslim:biological_process	GO_BP	23	2.99e-06	0.000281
RESPONSE_TO_COLD(622)	GO:0009409 response to cold, GOslim:biological_process	GO_BP	18	3.38e-06	0.000314
SECONDARY_METABOLIC_PROCESS(1241)	GO:0019748 secondary metabolic process, GOslim:biological_process	GO_BP	26	7.68e-06	0.000705
ION_TRANSPORT(1016)	GO:0006811 ion transport, GOslim:biological_process	GO_BP	23	8.01e-06	0.000727
SALICYLIC_ACID_BIOSYNTHETIC_PROCESS(209)	GO:0009697 salicylic acid biosynthetic process, GOslim:biological_process	GO_BP	10	9.68e-06	0.000868
REGULATION_OF_FLAVONOID_BIOSYNTHETIC_PROCESS(124)	GO:0009962 regulation of flavonoid biosynthetic process, GOslim:biological_process	GO_BP	8	9.97e-06	0.000875
CELLULAR_RESPONSE_TO_NITROGEN_LEVELS(32)	GO:0043562 cellular response to nitrogen levels, GOslim:biological_process	GO_BP	5	9.99e-06	0.000875
CARBOXYLIC_ACID_BIOSYNTHETIC_PROCESS(1113)	GO:0046394 carboxylic acid biosynthetic process, GOslim:biological_process	GO_BP	24	1.11e-05	0.000949
ORGANIC_ACID_BIOSYNTHETIC_PROCESS(1113)	GO:0016053 organic acid biosynthetic process, GOslim:biological_process	GO_BP	24	1.11e-05	0.000949
PHENYLPROPANOID_BIOSYNTHETIC_PROCESS(326)	GO:0009699 phenylpropanoid biosynthetic process, GOslim:biological_process	GO_BP	12	1.61e-05	0.00134
SALICYLIC_ACID_METABOLIC_PROCESS(222)	GO:0009696 salicylic acid metabolic process, GOslim:biological_process	GO_BP	10	1.6e-05	0.00134
CELLULAR_MODIFIED_AMINO_ACID_METABOLIC_PROCESS(708)	GO:0006575 cellular modified amino acid metabolic process, GOslim:biological_process	GO_BP	18	1.86e-05	0.00154
RESPONSE_TO_ABIOTIC_STIMULUS(2615)	GO:0009628 response to abiotic stimulus, GOslim:biological_process	GO_BP	41	1.95e-05	0.00159
CELLULAR_MODIFIED_AMINO_ACID_BIOSYNTHETIC_PROCESS(532)	GO:0042398 cellular modified amino acid biosynthetic process, GOslim:biological_process	GO_BP	15	3.02e-05	0.00244
FLAVONOID_METABOLIC_PROCESS(250)	GO:0009812 flavonoid metabolic process, GOslim:biological_process	GO_BP	10	4.21e-05	0.00337
REGULATION_OF_SECONDARY_METABOLIC_PROCESS(157)	GO:0043455 regulation of secondary metabolic process, GOslim:biological_process	GO_BP	8	4.98e-05	0.00394
OLIGOPEPTIDE_TRANSPORT(116)	GO:0006857 oligopeptide transport, GOslim:biological_process	GO_BP	7	5.4e-05	0.00419
PEPTIDE_TRANSPORT(116)	GO:0015833 peptide transport, GOslim:biological_process	GO_BP	7	5.4e-05	0.00419
MONOCARBOXYLIC_ACID_METABOLIC_PROCESS(1480)	GO:0032787 monocarboxylic acid metabolic process, GOslim:biological_process	GO_BP	27	5.49e-05	0.00422
METAL_ION_TRANSPORT(573)	GO:0030001 metal ion transport, GOslim:biological_process	GO_BP	15	6.82e-05	0.00518
INORGANIC_ANION_TRANSPORT(266)	GO:0015698 inorganic anion transport, GOslim:biological_process	GO_BP	10	6.94e-05	0.00522
EXTRACELLULAR_REGION(2632)	GO:0005576 extracellular region, GOslim:cellular_component	GO_CC	42	9.94e-06	0.00528
RESPONSE_TO_XENOBIOTIC_STIMULUS(87)	GO:0009410 response to xenobiotic stimulus, GOslim:biological_process	GO_BP	6	9.3e-05	0.00692
FLAVONOID_BIOSYNTHETIC_PROCESS(225)	GO:0009813 flavonoid biosynthetic process, GOslim:biological_process	GO_BP	9	0.000102	0.00747
RESPONSE_TO_CARBOHYDRATE_STIMULUS(811)	GO:0009743 response to carbohydrate stimulus, GOslim:biological_process	GO_BP	18	0.000102	0.00747
JASMONIC_ACID_BIOSYNTHETIC_PROCESS(135)	GO:0009695 jasmonic acid biosynthetic process, GOslim:biological_process	GO_BP	7	0.000133	0.00963
PROTEIN_TARGETING(906)	GO:0006605 protein targeting, GOslim:biological_process	GO_BP	19	0.000135	0.00965
SIGNAL_TRANSDUCTION(1659)	GO:0007165 signal transduction, GOslim:biological_process	GO_BP	28	0.000146	0.0103
ELECTRON_CARRIER_ACTIVITY(522)	GO:0009055 electron carrier activity, GOslim:molecular_function	GO_MF	16	6e-06	0.0103
RESPONSE_TO_ETHYLENE_STIMULUS(353)	GO:0009723 response to ethylene stimulus, GOslim:biological_process	GO_BP	11	0.000152	0.0107
REGULATION_OF_HYDROGEN_PEROXIDE_METABOLIC_PROCESS(187)	GO:0010310 regulation of hydrogen peroxide metabolic process, GOslim:biological_process	GO_BP	8	0.000159	0.0111
REGULATION_OF_OXYGEN_AND_REACTIVE_OXYGEN_SPECIES_METABOLIC_PROCESS(188)	GO:0080010 regulation of oxygen and reactive oxygen species metabolic process, GOslim:biological_process	GO_BP	8	0.000165	0.0114
RESPONSE_TO_CHITIN(421)	GO:0010200 response to chitin, GOslim:biological_process	GO_BP	12	0.000172	0.0117
OXYLIPIN_BIOSYNTHETIC_PROCESS(141)	GO:0031408 oxylipin biosynthetic process, GOslim:biological_process	GO_BP	7	0.000172	0.0117
CELLULAR_RESPONSE_TO_HORMONE_STIMULUS(630)	GO:0032870 cellular response to hormone stimulus, GOslim:biological_process	GO_BP	15	0.000188	0.0126
FATTY_ACID_BIOSYNTHETIC_PROCESS(303)	GO:0006633 fatty acid biosynthetic process, GOslim:biological_process	GO_BP	10	0.000194	0.0129
CELLULAR_RESPONSE_TO_BIOTIC_STIMULUS(195)	GO:0071216 cellular response to biotic stimulus, GOslim:biological_process	GO_BP	8	0.00021	0.0138
HETEROCYCLE_METABOLIC_PROCESS(1020)	GO:0046483 heterocycle metabolic process, GOslim:biological_process	GO_BP	20	0.000215	0.014
HYPEROSMOTIC_RESPONSE(250)	GO:0006972 hyperosmotic response, GOslim:biological_process	GO_BP	9	0.000218	0.0141
ABSCISIC_ACID_MEDIATED_SIGNALING_PATHWAY(252)	GO:0009738 abscisic acid mediated signaling pathway, GOslim:biological_process	GO_BP	9	0.000231	0.0148
DETECTION_OF_BIOTIC_STIMULUS(104)	GO:0009595 detection of biotic stimulus, GOslim:biological_process	GO_BP	6	0.000234	0.0149
CATALYTIC_ACTIVITY(8725)	GO:0003824 catalytic activity, GOslim:molecular_function	GO_MF	99	1.74e-05	0.015
INTRACELLULAR_PROTEIN_TRANSPORT(1043)	GO:0006886 intracellular protein transport, GOslim:biological_process	GO_BP	20	0.000285	0.018
RESPONSE_TO_COPPER_ION(14)	GO:0046688 response to copper ion, GOslim:biological_process	GO_BP	3	0.000297	0.0186
CATION_TRANSPORT(810)	GO:0006812 cation transport, GOslim:biological_process	GO_BP	17	0.000302	0.0187
LIGNIN_METABOLIC_PROCESS(70)	GO:0009808 lignin metabolic process, GOslim:biological_process	GO_BP	5	0.000311	0.0191
SIGNAL_TRANSMISSION(1743)	GO:0023060 signal transmission, GOslim:biological_process	GO_BP	28	0.000322	0.0197
CELLULAR_PROTEIN_LOCALIZATION(1057)	GO:0034613 cellular protein localization, GOslim:biological_process	GO_BP	20	0.000337	0.0204
CELLULAR_RESPONSE_TO_ABSCISIC_ACID_STIMULUS(267)	GO:0071215 cellular response to abscisic acid stimulus, GOslim:biological_process	GO_BP	9	0.000348	0.0207
JASMONIC_ACID_METABOLIC_PROCESS(159)	GO:0009694 jasmonic acid metabolic process, GOslim:biological_process	GO_BP	7	0.000347	0.0207
RESPONSE_TO_DESICCATION(39)	GO:0009269 response to desiccation, GOslim:biological_process	GO_BP	4	0.000355	0.021
EFFECTOR_DEPENDENT_INDUCTION_BY_SYMBIONT_OF_HOST_IMMUNE_RESPONSE(2)	GO:0080185 effector dependent induction by symbiont of host immune response, GOslim:biological_process	GO_BP	2	0.000362	0.0212
HYPEROSMOTIC_SALINITY_RESPONSE(161)	GO:0042538 hyperosmotic salinity response, GOslim:biological_process	GO_BP	7	0.000373	0.0217
RESPONSE_TO_INORGANIC_SUBSTANCE(1075)	GO:0010035 response to inorganic substance, GOslim:biological_process	GO_BP	20	0.000415	0.024
DEFENSE_RESPONSE_TO_FUNGUS,_INCOMPATIBLE_INTERACTION(41)	GO:0009817 defense response to fungus, incompatible interaction, GOslim:biological_process	GO_BP	4	0.000423	0.0242
REGULATION_OF_MULTI-ORGANISM_PROCESS(117)	GO:0043900 regulation of multi-organism process, GOslim:biological_process	GO_BP	6	0.000427	0.0243
IRON_ION_BINDING(499)	GO:0005506 iron ion binding, GOslim:molecular_function	GO_MF	14	5.86e-05	0.0252
ADENYL_NUCLEOTIDE_BINDING(2334)	GO:0030554 adenyl nucleotide binding, GOslim:molecular_function	GO_MF	36	9.39e-05	0.0252
PURINE_NUCLEOSIDE_BINDING(2336)	GO:0001883 purine nucleoside binding, GOslim:molecular_function	GO_MF	36	9.55e-05	0.0252
HEME_BINDING(373)	GO:0020037 heme binding, GOslim:molecular_function	GO_MF	12	5.7e-05	0.0252
NUCLEOSIDE_BINDING(2344)	GO:0001882 nucleoside binding, GOslim:molecular_function	GO_MF	36	0.000102	0.0252
OXYLIPIN_METABOLIC_PROCESS(167)	GO:0031407 oxylipin metabolic process, GOslim:biological_process	GO_BP	7	0.000461	0.026
SMALL_MOLECULE_METABOLIC_PROCESS(4053)	GO:0044281 small molecule metabolic process, GOslim:biological_process	GO_BP	51	0.000466	0.0261
TETRAPYRROLE_BINDING(406)	GO:0046906 tetrapyrrole binding, GOslim:molecular_function	GO_MF	12	0.000124	0.0267
CELLULAR_MACROMOLECULE_LOCALIZATION(1091)	GO:0070727 cellular macromolecule localization, GOslim:biological_process	GO_BP	20	0.000498	0.0277
OXYGEN_AND_REACTIVE_OXYGEN_SPECIES_METABOLIC_PROCESS(347)	GO:0006800 oxygen and reactive oxygen species metabolic process, GOslim:biological_process	GO_BP	10	0.000547	0.0302
LIGNIN_CATABOLIC_PROCESS(18)	GO:0046274 lignin catabolic process, GOslim:biological_process	GO_BP	3	0.000567	0.0308
PHENYLPROPANOID_CATABOLIC_PROCESS(18)	GO:0046271 phenylpropanoid catabolic process, GOslim:biological_process	GO_BP	3	0.000567	0.0308
ANION_TRANSPORT(350)	GO:0006820 anion transport, GOslim:biological_process	GO_BP	10	0.000584	0.0315
INDOLE_GLUCOSINOLATE_CATABOLIC_PROCESS(3)	GO:0042344 indole glucosinolate catabolic process, GOslim:biological_process	GO_BP	2	0.000601	0.0322
CARBOXYLIC_ACID_METABOLIC_PROCESS(2099)	GO:0019752 carboxylic acid metabolic process, GOslim:biological_process	GO_BP	31	0.000624	0.0329
OXOACID_METABOLIC_PROCESS(2099)	GO:0043436 oxoacid metabolic process, GOslim:biological_process	GO_BP	31	0.000624	0.0329
ORGANIC_ACID_METABOLIC_PROCESS(2101)	GO:0006082 organic acid metabolic process, GOslim:biological_process	GO_BP	31	0.000634	0.0332
CELLULAR_RESPONSE_TO_SALT_STRESS(19)	GO:0071472 cellular response to salt stress, GOslim:biological_process	GO_BP	3	0.000653	0.034
OXIDOREDUCTASE_ACTIVITY(1687)	GO:0016491 oxidoreductase activity, GOslim:molecular_function	GO_MF	28	0.000192	0.0367
CELLULAR_KETONE_METABOLIC_PROCESS(2121)	GO:0042180 cellular ketone metabolic process, GOslim:biological_process	GO_BP	31	0.000739	0.0382
ENDOPLASMIC_RETICULUM_UNFOLDED_PROTEIN_RESPONSE(184)	GO:0030968 endoplasmic reticulum unfolded protein response, GOslim:biological_process	GO_BP	7	0.0008	0.0411
RESPONSE_TO_UNFOLDED_PROTEIN(186)	GO:0006986 response to unfolded protein, GOslim:biological_process	GO_BP	7	0.000851	0.0431
CELLULAR_RESPONSE_TO_UNFOLDED_PROTEIN(186)	GO:0034620 cellular response to unfolded protein, GOslim:biological_process	GO_BP	7	0.000851	0.0431
VACUOLAR_PROTEIN_PROCESSING(4)	GO:0006624 vacuolar protein processing, GOslim:biological_process	GO_BP	2	0.000896	0.0451
FATTY_ACID_METABOLIC_PROCESS(587)	GO:0006631 fatty acid metabolic process, GOslim:biological_process	GO_BP	13	0.000961	0.048
HORMONE-MEDIATED_SIGNALING_PATHWAY(589)	GO:0009755 hormone-mediated signaling pathway, GOslim:biological_process	GO_BP	13	0.000991	0.0491
CELLULAR_RESPONSE_TO_PROTEIN_STIMULUS(192)	GO:0071445 cellular response to protein stimulus, GOslim:biological_process	GO_BP	7	0.00102	0.0498
ER-NUCLEUS_SIGNALING_PATHWAY(192)	GO:0006984 ER-nucleus signaling pathway, GOslim:biological_process	GO_BP	7	0.00102	0.0498
