# Supplementary material for: Transcriptome analysis of sweet orange trees infected with ‘Candidatus Liberibacter asiaticus’ and two strains of Citrus Tristeza Virus
Source: BMC Genomics. 2016 May 11;17:349. doi: 10.1186/s12864-016-2663-9 (PMC4865098; doi:10.1186/s12864-016-2663-9)
Supplement: Additional file 1: Figure S1. — Summary of reads from Citrus sinensis infected with CTV-B2, CTV-B6 and CaLas-B232 and the mock-inoculated control (H). Reads were obtained through paired-end RNA sequencing and mapped to the C. sinensis genome. Figure S2. Differentially expressed transcripts in diseased compared to healthy C. sinensis. Transcripts were up- or down-regulated in response to infection by CTV-B2, CTV-B6 and CaLas-B232. Figure S3. Melt curves of gene products assayed by RT-qPCR demonstrate specificity and reproducibility of the qPCR reactions. Gene targets are described in Table S11. Figure S4. Summary of differentially expressed transcripts based on functional categorization by Mapman. A. cell wall modification and cell organization; B. transcription factors; C. transporters; D. hormone metabolism; E. secondary metabolism; F. signaling; G. disease resistance proteins; H. proteolysis; I. development. Figure S5. Leaves that were sampled for RNA-seq. A, healthy; B, CTV-B2 positive; C, CTV-B6 positive; D, CaLas-B232 positive. Table S1. Differentially expressed transcripts of genes with unknown functions in response to CTV-B2, CTV-B6 and CaLas-B232. Table S2. GO categorization of genes that were differentially expressed in response to CTV-B2, CTV-B6 and CaLas-B232. Table S3. GO categorization of genes that were differentially expressed in response to CTV-B2, CTV-B6 but not CaLas-B232. Table S4. GO categorization of genes that responded to CTV-B2 and CaLas-B232 but not CTV-B6. Table S5. GO categorization of genes that responded to CTV-B6 and CaLas-B232 but not CTV-B2. Table S6. GO categorization of genes that responded only to CTV-B2. Table S7. GO categorization of genes that responded only to CTV-B6. Table S8. GO categorization of genes that responded only to CaLas-B232. Table S9. Complete set of differentially expressed transcripts in response to the three pathogens. Table S10. Estimates of changes in gene expression (fold change) by RT-qPCR and Gfold. Table S11. Primers used for qRT-PCR va [file 12864_2016_2663_MOESM1_ESM.zip › Additional file 1/Table S9.xlsx]

## Sheet: S9
Table S9. Complete set of differentially expressed transcripts in response to three pathogens
Gene symbol	Log2 fold change (Gfold 0.01)			Citrus sinensis_ID	Arabidopsis thaliana_ID	E-value	Gene description	Mapman Assigned Bin
	CTV-B2	CTV-B6	CaLas-B232
Cell wall modification
XTR6/XTH23	2.12783	2.80235	2.1835	orange1.1g023204m	AT4G25810	4e-123	xyloglucan endotrans glycosylase6	cell wall.modification
XTR6			1.4252	orange1.1g022933m	AT5G65730	1e-130	xyloglucan endotrans glucosylase/hydrolase6	cell wall.modification
XTR6			1.27981	orange1.1g023112m	AT5G65730	3e-132	xyloglucan endotrans glucosylase/hydrolase6	cell wall.modification
XTR6			1.35879	orange1.1g028253m	AT5G65730	8e-107	xyloglucan endotrans glucosylase/hydrolase6	cell wall.modification
XTR6			1.13418	orange1.1g029328m	AT5G65730	2e-96	xyloglucan endotrans glucosylase/hydrolase6	cell wall.modification
XTR6			1.16184	orange1.1g029426m	AT5G65730	2e-96	xyloglucan endotrans glucosylase/hydrolase6	cell wall.modification
XTR6			1.07304	orange1.1g029460m	AT5G65730	2e-96	xyloglucan endotrans glucosylase/hydrolase6	cell wall.modification
XTR6			1.22973	orange1.1g029461m	AT5G65730	2e-96	xyloglucan endotrans glucosylase/hydrolase6	cell wall.modification
Expansin
EXLB1			1.11411	orange1.1g025808m	AT4G17030	2e-79	expansin-like B1	cell wall.modification
EXLB1			1.28126	orange1.1g027391m	AT4G17030	2e-62	expansin-like B1	cell wall.modification
EXPB2			1.23419	orange1.1g024303m	AT1G65680	1e-71	expansin B2	cell wall.modification
EXPB2			1.61653	orange1.1g044689m	AT1G65680	5e-72	expansin B2	cell wall.modification
EXPA8		1.1553		orange1.1g025193m	AT2G40610	1e-115	expansin A8	cell wall.modification
EXLB3	1.19672			orange1.1g032956m	AT2G18660	4e-33	EXPANSIN-LIKE B3 PRECURSOR	cell wall.modification
EXLB3			1.15702	orange1.1g039202m	AT2G18660	5e-11	EXPANSIN-LIKE B3 PRECURSOR	cell wall.modification
PRP4			1.26538	orange1.1g043343m	AT4G38770	2e-43	proline-rich protein 4	cell wall.cell wall proteins.proline rich proteins
CSLB3	3.35572			orange1.1g006357m	AT2G32530	0	cellulose synthase-like B3	cell wall.cellulose synthesis.cellulose synthase
CSLA2	4.16646			orange1.1g037406m	AT5G22740	8e-36	cellulose synthase-like A2	cell wall.cellulose synthesis
COBL7	3.16984			orange1.1g038710m	AT4G16120	0	COBRA-likeprotein-7 precursor	cell wall.cellulose synthesis.COBRA
PMEI			2.43721	orange1.1g009418m	AT5G20860	3e-122	Plant invertase/pectinmethyl esterase inhibitor	cell wall.pectin*esterases.PME
PMEI			2.74234	orange1.1g009545m	AT5G20860	1e-118	Plant invertase/pectinmethyl esterase inhibitor	cell wall.pectin*esterases.PME
PMEI			2.90331	orange1.1g009682m	AT5G20860	1e-121	Plant invertase/pectinmethyl esterase inhibitor	cell wall.pectin*esterases.PME
PMEI			2.70935	orange1.1g011489m	AT5G20860	4e-114	Plant invertase/pectinmethyl esterase inhibitor	cell wall.pectin*esterases.PME
PMEI			3.33854	orange1.1g011611m	AT5G20860	2e-110	Plant invertase/pectinmethyl esterase inhibitor	cell wall.pectin*esterases.PME
PMEI			1.54132	orange1.1g027094m	AT5G62360	6e-56	Plant invertase/pectinmethyl esterase inhibitor	cell wall.pectin*esterases.PME
PMEI			1.31408	orange1.1g028904m	AT5G62360	2e-40	Plant invertase/pectinmethyl esterase inhibitor	cell wall.pectin*esterases.PME
PMEI			2.25371	orange1.1g047288m	AT1G23200	1e-156	Plant invertase/pectinmethyl esterase inhibitor	cell wall.pectin*esterases.PME
*		-1.06606		orange1.1g012057m	AT1G48100	0	Pectinlyase-like super family protein	cell wall.degradation.pectate lyases and polygalacturonases
XYL4		-1.23964		orange1.1g047621m	AT5G64570	0	beta-D-xylosidase 4	cell wall.degradation.mannan-xylose-arabinose-fucose
NPR3			1.49895	orange1.1g007849m	AT5G45110	4e-175	NPR1-like protein 3	cell.organisation
NPR3			1.14946	orange1.1g009554m	AT5G45110	6e-154	NPR1-like protein 3	cell.organisation
NPR3			1.32855	orange1.1g010793m	AT5G45110	6e-154	NPR1-like protein 3	cell.organisation
NPR4			1.01206	orange1.1g038955m	AT4G19660	2e-89	NPR1-like protein 4	cell.organisation
PP2-B13	-4.19141		1.36488	orange1.1g042543m	AT1G56240	2e-39	phloem protein2-B13	cell.organisation
PP2-B15	-6.56743		1.23018	orange1.1g045590m	AT1G09155	4e-57	phloem protein2-B15	cell.organisation
PP2-B10		2.06457	2.19411	orange1.1g041394m	AT2G02360	5e-51	phloem protein2-B10	cell.organisation
Callose deposition
CYP83B1		1.66984		orange1.1g013651m	AT4G31500	2e-123	cytochromeP450,family83,subfamilyB,polypeptide1
CYP83B1		2.01541	1.16457	orange1.1g048189m	AT4G31500	7e-79	cytochromeP450,family83,subfamilyB,polypeptide1
Transcription factor
PRR3		1.58622	1.25542	orange1.1g039733m	AT5G60100	8e-28	pseudo-response regulator 3	RNA.regulation of transcription.Psudo ARR transcription factor family
PRR5	2.59141	3.55894	2.34602	orange1.1g005920m	AT5G24470	3e-111	pseudo-response regulator 5	RNA.regulation of transcription.Psudo ARR transcription factor family
PRR5	3.34256	4.08954	3.03749	orange1.1g007462m	AT5G24470	1e-107	pseudo-response regulator 5	RNA.regulation of transcription.Psudo ARR transcription factor family
PRR5	3.10821	3.96658	2.70431	orange1.1g009734m	AT5G24470	5e-84	pseudo-response regulator 5	RNA.regulation of transcription.Psudo ARR transcription factor family
PRR5	2.6777	4.07202	2.67966	orange1.1g010665m	AT5G24470	5e-68	pseudo-response regulator 5	RNA.regulation of transcription.Psudo ARR transcription factor family
PRR5	1.93609	3.26829	1.62152	orange1.1g011192m	AT5G24470	6e-60	pseudo-response regulator 5	RNA.regulation of transcription.Psudo ARR transcription factor family
PRR5	2.40086	3.84661	1.97165	orange1.1g011208m	AT5G24470	6e-60	pseudo-response regulator 5	RNA.regulation of transcription.Psudo ARR transcription factor family
PRR5	2.37568	3.69846	1.8965	orange1.1g011217m	AT5G24470	6e-60	pseudo-response regulator 5	RNA.regulation of transcription.Psudo ARR transcription factor family
PRR5	2.43619	3.73352	2.09344	orange1.1g013244m	AT5G24470	2e-35	pseudo-response regulator 5	RNA.regulation of transcription.Psudo ARR transcription factor family
PRR5	3.44169	4.17	2.75222	orange1.1g017013m	AT5G24470	3e-32	pseudo-response regulator 5	RNA.regulation of transcription.Psudo ARR transcription factor family
PPR7	1.27469	1.84856	1.79175	orange1.1g038567m	AT5G02810	3e-29	pseudo-response regulator 7	RNA.regulation of transcription.Psudo ARR transcription factor family
PPR7	1.49036	2.12664	1.39522	orange1.1g042954m	AT5G02810	3e-62	pseudo-response regulator 7	RNA.regulation of transcription.Psudo ARR transcription factor family
JMJD5	1.15937	2.35027		orange1.1g015736m	AT3G20810	4e-152	jumonji (jmjC) domain-containing protein	RNA.regulation of transcription.JUMONJI family
JMJD5		1.08114		orange1.1g019532m	AT3G20810	1e-104	jumonji (jmjC) domain-containing protein	RNA.regulation of transcription.JUMONJI family
JMJD5		1.34415		orange1.1g021131m	AT3G20810	3e-104	jumonji (jmjC) domain-containing protein	RNA.regulation of transcription.JUMONJI family
*	1.18158	4.62857		orange1.1g026022m	AT1G07050	6e-32	CCT motif family protein	RNA.regulation of transcription.C2C2(Zn) CO-like, Constans-like zinc finger family
*		4.43162		orange1.1g029618m	AT1G07050	4e-06	CCT motif family protein	RNA.regulation of transcription.C2C2(Zn) CO-like, Constans-like zinc finger family
LHY1	-0.630218	-1.66488	-0.598283	orange1.1g004250m	AT1G01060	3e-119	late elongated hypocotyl	RNA.regulation of transcription.MYB-related transcription factor family
LHY1	-0.596573	-1.58589	-0.489931	orange1.1g004251m	AT1G01060	3e-119	late elongated hypocotyl	RNA.regulation of transcription.MYB-related transcription factor family
LHY1	-0.614483	-1.57705	-0.583551	orange1.1g004257m	AT1G01060	3e-119	late elongated hypocotyl	RNA.regulation of transcription.MYB-related transcription factor family
LHY1	-0.597808	-1.56914	-0.546062	orange1.1g004258m	AT1G01060	3e-119	late elongated hypocotyl	RNA.regulation of transcription.MYB-related transcription factor family
LHY1	-0.593318	-1.61722	-0.518455	orange1.1g004260m	AT1G01060	3e-119	late elongated hypocotyl	RNA.regulation of transcription.MYB-related transcription factor family
LHY1	-0.570945	-1.56127	-0.457589	orange1.1g004262m	AT1G01060	3e-119	late elongated hypocotyl	RNA.regulation of transcription.MYB-related transcription factor family
LHY1	-0.611462	-1.72154	-0.562174	orange1.1g004618m	AT1G01060	4e-93	late elongated hypocotyl	RNA.regulation of transcription.MYB-related transcription factor family
LHY1	-0.635653	-1.60529	-0.567925	orange1.1g004715m	AT1G01060	2e-122	late elongated hypocotyl	RNA.regulation of transcription.MYB-related transcription factor family
LHY1	-0.598187	-1.6122	-0.518199	orange1.1g006139m	AT1G01060	3e-100	late elongated hypocotyl	RNA.regulation of transcription.MYB-related transcription factor family
WRKY13		3.90205	3.92305	orange1.1g033112m	AT4G39410	8e-11	transcription factor WRKY13	RNA.regulation of transcription.WRKY domain transcription factor family
WRKY13		2.99594	2.93596	orange1.1g033558m	AT4G39410	7e-11	transcription factor WRKY13	RNA.regulation of transcription.WRKY domain transcription factor family
WRKY13		2.26678	1.91595	orange1.1g033567m	AT4G39410	7e-11	transcription factor WRKY13	RNA.regulation of transcription.WRKY domain transcription factor family
WRKY13		2.26678	2.25371	orange1.1g033576m	AT4G39410	7e-11	transcription factor WRKY13	RNA.regulation of transcription.WRKY domain transcription factor family
WRKY13		3.03173	3.00337	orange1.1g033590m	AT4G39410	7e-11	transcription factor WRKY13	RNA.regulation of transcription.WRKY domain transcription factor family
WRKY13		3.16663	3.42826	orange1.1g032690m	AT4G39410	1e-10	transcription factor WRKY13	RNA.regulation of transcription.WRKY domain transcription factor family
WRKY27		1.15681	1.15702	orange1.1g015616m	AT5G52830	3e-46	transcription factor WRKY27	RNA.regulation of transcription.WRKY domain transcription factor family
WRKY28			1.1315	orange1.1g019375m	AT4G18170	1e-47	transcription factor WRKY28	RNA.regulation of transcription.WRKY domain transcription factor family
WRKY33			1.11242	orange1.1g017783m	AT2G38470	3e-89	transcription factor WRKY33	RNA.regulation of transcription.WRKY domain transcription factor family
WRKY40			1.62954	orange1.1g020831m	AT1G80840	1e-67	transcription factor WRKY40	RNA.regulation of transcription.WRKY domain transcription factor family
WRKY40			2.54496	orange1.1g025097m	AT1G80840	2e-33	transcription factor WRKY40	RNA.regulation of transcription.WRKY domain transcription factor family
WRKY40			1.50533	orange1.1g025175m	AT1G80840	5e-59	transcription factor WRKY40	RNA.regulation of transcription.WRKY domain transcription factor family
WRKY40			2.48126	orange1.1g025402m	AT1G80840	2e-33	transcription factor WRKY40	RNA.regulation of transcription.WRKY domain transcription factor family
WRKY50		1.51157	2.22297	orange1.1g031482m	AT5G26170	4e-44	transcription factor WRKY50	RNA.regulation of transcription.WRKY domain transcription factor family
WRKY51	2.07294		1.73019	orange1.1g029257m	AT5G64810	1e-33	transcription factor WRKY51	RNA.regulation of transcription.WRKY domain transcription factor family
WRKY70	1.81974	3.8643	4.92163	orange1.1g020291m	AT3G56400	8e-36	transcription factor WRKY70	RNA.regulation of transcription.WRKY domain transcription factor family
WRKY70		1.78976	2.20294	orange1.1g021598m	AT3G56400	2e-35	transcription factor WRKY70	RNA.regulation of transcription.WRKY domain transcription factor family
B-box		1.01679		orange1.1g011625m	AT1G28050	4e-92	B-box type zinc finger protein with CCT domain	RNA.regulation of transcription.C2C2(Zn) CO-like, Constans-like zinc finger family
B-box		1.44317		orange1.1g021343m	AT1G28050	8e-54	B-box type zinc finger protein with CCT domain	RNA.regulation of transcription.C2C2(Zn) CO-like, Constans-like zinc finger family
B-box		1.36725		orange1.1g014102m	AT2G33500	6e-86	B-box type zinc finger protein with CCT domain	RNA.regulation of transcription.C2C2(Zn) CO-like, Constans-like zinc finger family
MYB44		1.00895		orange1.1g021071m	AT5G67300	7e-72	myb domain proteinr 1	RNA.regulation of transcription.MYB domain transcription factor family
MYB44		1.31388		orange1.1g022144m	AT5G67300	1e-61	myb domain proteinr 1	RNA.regulation of transcription.MYB domain transcription factor family
MYB62			1.02202	orange1.1g020603m	AT1G68320	4e-62	myb domain protein 62	RNA.regulation of transcription.MYB domain transcription factor family
MYB62			2.77489	orange1.1g021188m	AT1G68320	8e-76	myb domain protein 62	RNA.regulation of transcription.MYB domain transcription factor family
*		1.16246		orange1.1g022076m	AT5G52660	2e-86	myb family transcription factor	RNA.regulation of transcription.MYB-related transcription factor family
*		1.10463		orange1.1g024485m	AT5G52660	3e-70	myb family transcription factor	RNA.regulation of transcription.MYB-related transcription factor family
*		1.00468		orange1.1g020389m	AT5G52660	2e-93	myb family transcription factor	RNA.regulation of transcription.MYB-related transcription factor family
MYB108		-1.85517		orange1.1g019911m	AT3G06490	1e-83	MYB108,AtMYB108,BOS1	RNA.regulation of transcription.MYB domain transcription factor family
MYB66		1.47242		orange1.1g047269m	AT5G14750	3e-49	WER,ATMYB66,WER1,MYB66	RNA.regulation of transcription.MYB domain transcription factor family
Myb-like HTH	-5.37806		1.44017	orange1.1g044722m	AT5G06800	4e-31	myb-like HTH transcriptional regulator family protein	RNA.regulation of transcription.G2-like transcription factor family, GARP
*	1.10418		1.86665	orange1.1g025665m	AT5G57150	3e-60	basic helix-loop-helix(bHLH) DNA-binding protein	RNA.regulation of transcription.bHLH,Basic Helix-Loop-Helix family
*	1.06245		1.72527	orange1.1g025727m	AT5G57150	3e-60	basic helix-loop-helix(bHLH) DNA-binding protein	RNA.regulation of transcription.bHLH,Basic Helix-Loop-Helix family
SPCH		-1.01159		orange1.1g042904m	AT5G53210	6e-66	basic helix-loop-helix(bHLH) DNA-binding protein	RNA.regulation of transcription.bHLH,Basic Helix-Loop-Helix family
HSFA8		1.06092		orange1.1g016378m	AT1G67970	5e-96	heat shock transcription factor A8	RNA.regulation of transcription.HSF,Heat-shock transcription factor family
HSFA8		1.37224	1.01497	orange1.1g019422m	AT1G67970	3e-64	heat shock transcription factor A8	RNA.regulation of transcription.HSF,Heat-shock transcription factor family
HSFA6B		-1.37388		orange1.1g017694m	AT3G22830	1e-96	heat shock transcription factor A6B	RNA.regulation of transcription.HSF,Heat-shock transcription factor family
HSFA6B		-1.41437		orange1.1g017721m	AT3G22830	1e-96	heat shock transcription factor A6B	RNA.regulation of transcription.HSF,Heat-shock transcription factor family
HSFC1		1.95465		orange1.1g018495m	AT3G24520	1e-77	heat shock transcription factor C1	RNA.regulation of transcription.HSF,Heat-shock transcription factor family
HSFC1		1.05603		orange1.1g046676m	AT5G03720	1e-83	heat shock transcription factor C1	RNA.regulation of transcription.HSF,Heat-shock transcription factor family
*	1.38749			orange1.1g026143m	AT5G15800	6e-98	K-box region and MADS-box transcription factor	RNA.regulation of transcription.MADS box transcription factor family
AGL22		-1.01153		orange1.1g030090m	AT2G22540	3e-57	K-box region and MADS-box transcription factor	RNA.regulation of transcription.MADS box transcription factor family
*	-1.02224			orange1.1g042235m	AT5G38620	1e-13	MADS-box transcription factor family protein	RNA.regulation of transcription.MADS box transcription factor family
*		-1.00443		orange1.1g048727m	AT5G51910	2e-48	TCP family transcription factor	RNA.regulation of transcription.TCP transcription factor family
GATA8		1.00097		orange1.1g016724m	AT3G54810	3e-66	Plant-specific GATA-type zinc finger transcription factor	RNA.regulation of transcription.C2C2(Zn) GATA transcription factor family
ERF72	-1.61803			orange1.1g025382m	AT3G16770	5e-42	ethylene-responsive element binding protein	RNA.regulation of transcription.AP2/EREBP, APETALA2/Ethylene-responsive element binding protein family
TGA1			1.49321	orange1.1g018192m	AT5G65210	9e-145	bzip transcription factor	RNA.regulation of transcription.bZIP transcription factor family
BLH1		1.04051	1.64969	orange1.1g005901m	AT2G35940	1e-99	BEL1-like homeo domain 1	RNA.regulation of transcription.HB,Homeobox transcription factor family
BLH1			1.64351	orange1.1g005890m	AT2G35940	1e-99	BEL1-like homeo domain 1	RNA.regulation of transcription.HB,Homeobox transcription factor family
BLH1			1.67448	orange1.1g005899m	AT2G35940	1e-99	BEL1-like homeo domain 1	RNA.regulation of transcription.HB,Homeobox transcription factor family
CDR1		3.93077	5.11483	orange1.1g014537m	AT5G33340	2e-119	Eukaryotic aspartyl protease	RNA.regulation of transcription.unclassified
CDR1		3.80339	4.55566	orange1.1g016180m	AT5G33340	9e-109	Eukaryotic aspartyl protease	RNA.regulation of transcription.unclassified
CDR1		3.73352	4.83326	orange1.1g017265m	AT5G33340	2e-89	Eukaryotic aspartyl protease	RNA.regulation of transcription.unclassified
CDR1		3.23545	4.30565	orange1.1g019179m	AT5G33340	9e-63	Eukaryotic aspartyl protease	RNA.regulation of transcription.unclassified
CDR1		3.13406	3.45259	orange1.1g040562m	AT5G33340	3e-104	Eukaryotic aspartyl protease	RNA.regulation of transcription.unclassified
ARR9		1.48239		orange1.1g026247m	AT3G57040	4e-45	response regulator 9	RNA.regulation of transcription.ARR
ABR1	3.16984			orange1.1g020801m	AT5G64750	3e-30	Integrase-type DNA-binding protein	RNA.regulation of transcription.AP2/EREBP, APETALA2/Ethylene-responsive element binding protein family
ABR1	2.68756			orange1.1g020922m	AT5G64750	9e-30	Integrase-type DNA-binding protein	RNA.regulation of transcription.AP2/EREBP, APETALA2/Ethylene-responsive element binding protein family
SHN1			1.44906	orange1.1g027896m	AT1G15360	2e-53	Integrase-type DNA-binding protein	RNA.regulation of transcription.AP2/EREBP, APETALA2/Ethylene-responsive element binding protein family
	1.74407			orange1.1g011248m	AT5G08780	2e-09	winged-helixDNA-binding transcription factor	not assigned.unknown
Transporter
ZIP1			2.08028	orange1.1g018182m	AT3G12750	1e-97	zinc transporter 1 precursor	transport.metal
ZIP1			1.74374	orange1.1g018732m	AT3G12750	1e-85	zinc transporter 1 precursor	transport.metal
ZIP4	-2.16179		1.20322	orange1.1g014759m	AT1G10970	5e-129	zinc transporter 4 precursor	transport.metal
ZIP4	-2.19029		1.12769	orange1.1g015318m	AT1G10970	1e-128	zinc transporter 4 precursor	transport.metal
ZIP5	-2.51657	0.524487	5.31063	orange1.1g018051m	AT1G05300	1e-70	zinc transporter 5 precursor	transport.metal
ZIP5	-2.41005	0.36226	1.99595	orange1.1g044821m	AT1G05300	9e-50	zinc transporter 5 precursor	transport.metal
ZIP5		0.847257	3.54283	orange1.1g040032m	AT1G05300	1e-37	zinc transporter 5 precursor	transport.metal
ZIP11	1.07866	1.30965	1.44596	orange1.1g044590m	AT1G55910	4e-103	zinc transporter 11 precursor	transport.metal
COPT1	1.17865	1.07951		orange1.1g042215m	AT5G59030	8e-44	copper transporter 1	transport.metal
COPT1			1.37901	orange1.1g033054m	AT5G59030	2e-35	copper transporter 1	transport.metal
CNGC1	2.53687			orange1.1g036610m	AT5G53130	1e-71	cyclic nucleotide gated channel 1	transport.cyclic nucleotide or calcium regulated channels
CNGC1		2.85144		orange1.1g008614m	AT5G53130	3e-86	cyclic nucleotide gated channel 1	transport.cyclic nucleotide or calcium regulated channels
CNGC1		2.80235	2.97005	orange1.1g008660m	AT5G53130	2e-86	cyclic nucleotide gated channel 1	transport.cyclic nucleotide or calcium regulated channels
CNGC1		1.78863	1.9819	orange1.1g038306m	AT5G53130	2e-132	cyclic nucleotide gated channel 1	transport.cyclic nucleotide or calcium regulated channels
CNGC1			1.29329	orange1.1g002414m	AT5G53130	2e-179	cyclic nucleotide gated channel 1	transport.cyclic nucleotide or calcium regulated channels
CNGC1			1.15228	orange1.1g006857m	AT5G53130	0	cyclic nucleotide gated channel 1	transport.cyclic nucleotide or calcium regulated channels
CNGC1			3.66058	orange1.1g008614m	AT5G53130	3e-86	cyclic nucleotide gated channel 1	transport.cyclic nucleotide or calcium regulated channels
ABC-2	4.65318			orange1.1g009738m	AT3G21090	1e-166	ABC-2 type transporter	transport.ABC transporters and multidrug resistance systems
ABC-2	5.41276			orange1.1g013741m	AT3G21090	2e-139	ABC-2 type transporter	transport.ABC transporters and multidrug resistance systems
ABC-2	2.40523			orange1.1g000909m	AT3G28345	0	ABC-2 type transporter	transport.ABC transporters and multidrug resistance systems
ABC-2	3.36157			orange1.1g033293m	AT1G51500	5e-21	ABC-2 type transporter	transport.ABC transporters and multidrug resistance systems
ABC-2			1.12049	orange1.1g000773m	AT1G59870	0	ABC-2 and Plant PDR ABC-type transporter	transport.ABC transporters and multidrug resistance systems
PHT1;4	1.03756	1.19186		orange1.1g046667m	AT2G38940	0	phosphate transporter 1;4	transport.phosphate
PHT1;7			1.57841	orange1.1g010076m	AT3G54700	0	phosphate transporter 1;7	transport.phosphate
PHT1;7			1.76309	orange1.1g010112m	AT3G54700	0	phosphate transporter 1;7	transport.phosphate
OPT7		2.59826	1.32032	orange1.1g010747m	AT4G10770	0	oligo peptide transporter 7	transport.peptides and oligopeptides
OPT7		1.64793		orange1.1g014451m	AT4G10770	6e-170	oligo peptide transporter 7	transport.peptides and oligopeptides
OPT7		1.90265		orange1.1g014857m	AT4G10770	2e-169	oligo peptide transporter 7	transport.peptides and oligopeptides
OPT1		-1.18052		orange1.1g008570m	AT5G55930	0	oligo peptide transporter 1	transport.peptides and oligopeptides
*	1.14752			orange1.1g014634m	AT3G28960	3e-145	Transmem brane amino acid transporter	transport.amino acids
CAT1	1.06562			orange1.1g007398m	AT4G21120	0	amino acid transporter 1	transport.amino acids
BAT1	1.07806			orange1.1g010352m	AT2G01170	1e-114	bidirectional amino acid transporter 1	transport.amino acids
HAK5	1.29875			orange1.1g004023m	AT4G13420	0	high affinity K+ transporter 5	transport.potassium
PLT5	1.07844			orange1.1g009185m	AT3G18830	6e-134	polyol/mono saccharide transporter 5	transport.sugars
AMT1;2		-1.93896		orange1.1g043627m	AT1G64780	0	ammonium transporter 1;2	transport.ammonium
UTR2		1.19477		orange1.1g021318m	AT4G23010	2e-127	UDP-galactose transporter 2	transport.NDP-sugars at the ER
SULTR2;2			1.13976	orange1.1g009895m	AT1G77990	0	STAS domain/Sulfate transporter family	transport.sulphate
	2.81044		2.63516	orange1.1g046486m	AT4G16380	7e-15	Heavy metal transport/detoxification protein	transport.metal
Hormone metabolism
JMT	2.34502	3.43076	4.39546	orange1.1g017514m	AT1G19640	4e-91	jasmonic acid carboxyl methyl transferase	hormone metabolism.salicylic acid.synthesis-degradation
JMT	2.02006	3.15062	4.13152	orange1.1g018892m	AT1G19640	3e-82	jasmonic acid carboxyl methyl transferase	hormone metabolism.salicylic acid.synthesis-degradation
JMT	1.76248	3.05442	3.95806	orange1.1g024331m	AT1G19640	6e-65	jasmonic acid carboxyl methyl transferase	hormone metabolism.salicylic acid.synthesis-degradation
LOX2			1.86612	orange1.1g002617m	AT3G45140	0	lipoxygenase2	hormone metabolism.jasmonate.synthesis-degradation.lipoxygenase
LOX2			4.00414	orange1.1g002670m	AT3G45140	0	lipoxygenase2	hormone metabolism.jasmonate.synthesis-degradation.lipoxygenase
LOX2			1.8116	orange1.1g004307m	AT3G45140	0	lipoxygenase2	hormone metabolism.jasmonate.synthesis-degradation.lipoxygenase
LOX2			1.97146	orange1.1g006365m	AT3G45140	0	lipoxygenase2	hormone metabolism.jasmonate.synthesis-degradation.lipoxygenase
LOX2			1.92015	orange1.1g006999m	AT3G45140	0	lipoxygenase2	hormone metabolism.jasmonate.synthesis-degradation.lipoxygenase
LOX2			1.84304	orange1.1g007674m	AT3G45140	2e-145	lipoxygenase2	hormone metabolism.jasmonate.synthesis-degradation.lipoxygenase
LOX2			1.65908	orange1.1g007678m	AT3G45140	2e-145	lipoxygenase2	hormone metabolism.jasmonate.synthesis-degradation.lipoxygenase
LOX2			1.43767	orange1.1g008659m	AT3G45140	3e-144	lipoxygenase2	hormone metabolism.jasmonate.synthesis-degradation.lipoxygenase
LOX2			1.97569	orange1.1g012542m	AT3G45140	1e-98	lipoxygenase2	hormone metabolism.jasmonate.synthesis-degradation.lipoxygenase
SRG1	1.55278			orange1.1g040640m	AT1G17020	8e-60	senescence-related gene1	hormone metabolism.ethylene.synthesis-degradation
SRG1		1.232		orange1.1g035879m	AT1G17020	9e-113	senescence-related gene1	hormone metabolism.ethylene.synthesis-degradation
SRG1			1.07136	orange1.1g045260m	AT1G17020	1e-119	senescence-related gene1	hormone metabolism.ethylene.synthesis-degradation
SAG21			1.69159	orange1.1g034308m	AT4G02380	1e-16	senescence-associated gene21	not assigned.unknown
ERF-1		1.60554	2.052	orange1.1g028566m	AT4G17500	7e-36	ethylene responsive element binding factor 1	hormone metabolism.ethylene.signal transduction
ERF-1			2.00805	orange1.1g031071m	AT3G23240	6e-23	ethylene responsive element binding factor 1	hormone metabolism.ethylene.signal transduction
ERF-1			1.53556	orange1.1g039409m	AT3G23240	6e-50	ethylene responsive element binding factor 1	hormone metabolism.ethylene.signal transduction
ERF104			1.93251	orange1.1g023209m	AT5G61600	4e-41	ethylene response factor 104	hormone metabolism.ethylene.signal transduction
*		-1.59036		orange1.1g035431m	AT5G14920	3e-22	Gibberellin-regulated family protein	hormone metabolism.gibberelin.induced-regulated-responsive-activated
Secondary metabolism
2OG-Fe(II)	4.24161	4.10096	7.02235	orange1.1g019027m	AT4G10490	4e-141	2-oxoglutarate (2OG) and Fe(II)-dependent oxygenases	hormone metabolism.ethylene.synthesis-degradation
DMR6	1.85641	2.76818	3.54495	orange1.1g019665m	AT5G24530	3e-139	2-oxoglutarate (2OG) and Fe(II)-dependent oxygenases	hormone metabolism.ethylene.synthesis-degradation
2OG-Fe(II)	4.79205			orange1.1g017979m	AT3G13610	2e-134	2-oxoglutarate (2OG) and Fe(II)-dependent oxygenases	hormone metabolism.ethylene.synthesis-degradation
2OG-Fe(II)	8.94965			orange1.1g039524m	AT3G13610	1e-126	2-oxoglutarate (2OG) and Fe(II)-dependent oxygenases	hormone metabolism.ethylene.synthesis-degradation
2OG-Fe(II)			2.19411	orange1.1g018077m	AT3G13610	8e-139	2-oxoglutarate (2OG) and Fe(II)-dependent oxygenases	hormone metabolism.ethylene.synthesis-degradation
2OG-Fe(II)	1.94655			orange1.1g017934m	AT5G05600	5e-143	2-oxoglutarate (2OG) and Fe(II)-dependent oxygenases	hormone metabolism.ethylene.synthesis-degradation
2OG-Fe(II)			1.01796	orange1.1g017816m	AT3G21420	2e-151	2-oxoglutarate (2OG) and Fe(II)-dependent oxygenases	hormone metabolism.ethylene.synthesis-degradation
2OG-Fe(II)		1.06268		orange1.1g020129m	AT3G21360	2e-145	2-oxoglutarate (2OG) and Fe(II)-dependent oxygenases	not assigned.unknown
TPS21	2.6777			orange1.1g012005m	AT5G23960	9e-90	terpene synthase 21	secondary metabolism.isoprenoids.terpenoids
TPS21	1.4736			orange1.1g015245m	AT5G23960	2e-65	terpene synthase 21	secondary metabolism.isoprenoids.terpenoids
TPS21	8.21568			orange1.1g041926m	AT5G23960	8e-111	terpene synthase 21	secondary metabolism.isoprenoids.terpenoids
TPS21		-1.06015		orange1.1g010399m	AT5G23960	7e-75	terpene synthase 21	secondary metabolism.isoprenoids.terpenoids
TPS21			2.21463	orange1.1g043754m	AT5G23960	2e-68	terpene synthase 21	secondary metabolism.isoprenoids.terpenoids
TPS21			1.95679	orange1.1g044478m	AT5G23960	6e-34	terpene synthase 21	secondary metabolism.isoprenoids.terpenoids
TPS14	1.44434			orange1.1g007889m	AT1G61680	1e-136	terpene synthase 14	secondary metabolism.isoprenoids.terpenoids
TPS02	1.29972			orange1.1g043404m	AT4G16730	4e-86	terpene synthase 02	secondary metabolism.isoprenoids.terpenoids
*	4.71573			orange1.1g041900m	AT1G31950	3e-15	Terpenoidcyclases/Proteinprenyl transferases	secondary metabolism.isoprenoids.terpenoids
*	7.24663			orange1.1g044462m	AT3G25810	1e-97	Terpenoidcyclases/Proteinprenyl transferases	secondary metabolism.isoprenoids.terpenoids
*			1.06168	orange1.1g014206m	AT3G25810	2e-116	Terpenoidcyclases/Proteinprenyl transferases	secondary metabolism.isoprenoids.terpenoids
*	2.89551			orange1.1g023625m	AT4G35160	1e-39	O-methyl transferase	secondary metabolism.phenylpropanoids
*	4.62645			orange1.1g040309m	AT4G35160	4e-13	O-methyl transferase	secondary metabolism.phenylpropanoids
OMT1	2.05484			orange1.1g017595m	AT5G54160	7e-93	O-methyl transferase 1	misc.O-methyl transferases
OMT1	1.97605			orange1.1g018405m	AT5G54160	4e-85	O-methyl transferase 1	misc.O-methyl transferases
OMT1	1.55278			orange1.1g030025m	AT5G54160	2e-61	O-methyl transferase 1	misc.O-methyl transferases
OMT1		1.34072		orange1.1g044458m	AT5G54160	6e-99	O-methyl transferase 1	misc.O-methyl transferases
*			1.67214	orange1.1g044721m	AT4G39230	2e-60	NmrA-like negative transcriptional regulator	secondary metabolism.flavonoids.isoflavones.isoflavone reductase
VTE2	2.73226			orange1.1g029089m	AT2G18950	2e-41	homogentisatephytyl transferase1	secondary metabolism.isoprenoids.tocopherol biosynthesis.homogentisate phytyltransferase
VTE2		-1.53734		orange1.1g013845m	AT2G18950	2e-66	homogentisatephytyl transferase1	secondary metabolism.isoprenoids.tocopherol biosynthesis.homogentisate phytyltransferase
VTE2		-1.25019		orange1.1g015791m	AT2G18950	3e-66	homogentisatephytyl transferase1	secondary metabolism.isoprenoids.tocopherol biosynthesis.homogentisate phytyltransferase
GGPS1	3.88334		1.04473	orange1.1g020845m	AT4G36810	5e-19	geranylgeranylpyro phosphate synthase1	secondary metabolism.isoprenoids.non-mevalonate pathway.geranylgeranyl pyrophosphate synthase
LAC4			3.08852	orange1.1g008799m	AT2G38080	0	Laccase/Diphenol oxidase familyprotein	secondary metabolism.simple phenols
LAC5			2.65669	orange1.1g008066m	AT2G40370	0	laccase5	secondary metabolism.simple phenols
LAC7			2.24043	orange1.1g008366m	AT3G09220	0	laccase7	secondary metabolism.simple phenols
UGT74B1	1.64633		2.63862	orange1.1g042896m	AT1G24100	4e-51	UDP-glucosyl transferase 74B1
UGT74B1			2.85511	orange1.1g036105m	AT1G24100	7e-43	UDP-glucosyl transferase 74B1
Signaling
RLP1	1.38749		3.77136	orange1.1g001653m	AT1G07390	7e-129	receptor like protein 1	signalling.receptor kinases.leucine rich repeat XI
RLP1		1.36488	2.34797	orange1.1g046382m	AT1G07390	2e-119	receptor like protein 1	signalling.receptor kinases.leucine rich repeat XI
RLP1			1.6763	orange1.1g004005m	AT1G07390	2e-127	receptor like protein 1	signalling.receptor kinases.leucine rich repeat XI
RLP1			2.17637	orange1.1g005038m	AT1G07390	2e-127	receptor like protein 1	signalling.receptor kinases.leucine rich repeat XI
RLP6		1.34072	1.83561	orange1.1g046844m	AT1G45616	1e-115	receptor like protein 6	signalling.receptor kinases.leucine rich repeat XI
RLP6			1.23419	orange1.1g047927m	AT1G45616	3e-120	receptor like protein 6	signalling.receptor kinases.leucine rich repeat XI
RLP9		1.36963	2.68861	orange1.1g021196m	AT1G58190	8e-23	receptor like protein 9	stress.biotic
RLP13		2.3248	2.82708	orange1.1g042884m	AT1G74170	2e-66	receptor like protein 13	signalling.receptor kinases.leucine rich repeat XI
RLP13		3.10392	3.57154	orange1.1g044924m	AT1G74170	2e-92	receptor like protein 13	signalling.receptor kinases.leucine rich repeat XI
RLP13			1.49321	orange1.1g002101m	AT1G74170	5e-126	receptor like protein 13	signalling.receptor kinases.leucine rich repeat XI
RLP13			1.83561	orange1.1g039327m	AT1G74170	5e-43	receptor like protein 13	signalling.receptor kinases.leucine rich repeat XI
RLP14			1.10351	orange1.1g024731m	AT1G74180	3e-21	receptor like protein 14	stress.biotic
RLP14		2.24314	2.97322	orange1.1g028394m	AT1G74180	5e-16	receptor likeprotein 14	not assigned.unknown
RLP15		2.37973	3.35086	orange1.1g040699m	AT1G74190	1e-73	receptor like protein 15	signalling.receptor kinases.leucine rich repeat XI
RLP15			1.76272	orange1.1g003888m	AT1G74190	1e-126	receptor like protein 15	signalling.receptor kinases.leucine rich repeat XI
RLP15			1.04473	orange1.1g005619m	AT1G74190	7e-164	receptor like protein 15	signalling.receptor kinases.leucine rich repeat XI
RLP15			1.02561	orange1.1g043235m	AT1G74190	4e-96	receptor like protein 15	signalling.receptor kinases.leucine rich repeat XI
RLP45		2.16362	2.47776	orange1.1g040468m	AT3G53240	2e-85	receptor like protein 45	signalling.receptor kinases.leucine rich repeat XI
BIR1		1.30437	1.40379	orange1.1g007088m	AT5G48380	0	BAK1-interacting receptor-like kinase 1	signalling.receptor kinases.leucine rich repeat XI
SOBIR1			1.31738	orange1.1g006739m	AT2G31880	0	Leucine-rich repeat protein kinase	signalling.receptor kinases.leucine rich repeat XI
SOBIR1		1.84287	2.40474	orange1.1g011360m	AT2G31880	9e-109	Leucine-rich repeat protein kinase	signalling.receptor kinases.leucine rich repeat XI
*	1.70125			orange1.1g043902m	AT3G47570	4e-109	Leucine-rich repeat protein kinase	signalling.receptor kinases.leucine rich repeat XI
*		1.24999	1.16452	orange1.1g019843m	AT3G47570	3e-71	Leucine-rich repeat protein kinase	signalling.receptor kinases.leucine rich repeat XI
*			1.24032	orange1.1g001544m	AT3G47570	1e-154	Leucine-rich repeat protein kinase	signalling.receptor kinases.leucine rich repeat XI
*			1.49321	orange1.1g003368m	AT3G47570	0	Leucine-rich repeat protein kinase	signalling.receptor kinases.leucine rich repeat XI
*			1.80501	orange1.1g046544m	AT3G47570	3e-105	Leucine-rich repeat protein kinase	signalling.receptor kinases.leucine rich repeat XI
*		1.0822		orange1.1g016534m	AT2G15320	5e-132	Leucine-rich repeat protein kinase	signalling.receptor kinases.leucine rich repeat XI
*			2.19411	orange1.1g003780m	AT4G08850	1e-137	Leucine-rich repeat protein kinase	signalling.receptor kinases.leucine rich repeat XI
*			1.38809	orange1.1g012219m	AT4G08850	1e-99	Leucine-rich repeat protein kinase	signalling.receptor kinases.leucine rich repeat XI
*			1.04473	orange1.1g013793m	AT4G08850	3e-93	Leucine-rich repeat protein kinase	signalling.receptor kinases.leucine rich repeat XI
*			1.21003	orange1.1g042876m	AT4G08850	6e-56	Leucine-rich repeat protein kinase	signalling.receptor kinases.leucine rich repeat XI
*			1.21003	orange1.1g039514m	AT3G47110	7e-115	Leucine-rich repeat protein kinase	signalling.receptor kinases.leucine rich repeat XI
*		1.48919		orange1.1g045649m	AT1G35710	2e-142	Leucine-rich repeat protein kinase	signalling.receptor kinases.leucine rich repeat XI
*		1.66755	2.79227	orange1.1g041178m	AT1G35710	1e-142	Leucine-rich repeat protein kinase	signalling.receptor kinases.leucine rich repeat XI
*			1.61653	orange1.1g009771m	AT1G35710	2e-65	Leucine-rich repeat protein kinase	signalling.receptor kinases.leucine rich repeat XI
*			1.83561	orange1.1g010041m	AT1G35710	5e-71	Leucine-rich repeat protein kinase	signalling.receptor kinases.leucine rich repeat XI
*		1.71815	1.09303	orange1.1g045210m	AT2G34930	8e-120	LRR family protein	signalling.receptor kinases.leucine rich repeat XI
*		2.06109	3.50006	orange1.1g047797m	AT2G34930	4e-120	LRR family protein	signalling.receptor kinases.leucine rich repeat XI
*			1.87611	orange1.1g002055m	AT2G34930	6e-138	LRR family protein	signalling.receptor kinases.leucine rich repeat XI
*			1.68003	orange1.1g002600m	AT2G34930	9e-106	LRR family protein	signalling.receptor kinases.leucine rich repeat XI
*			1.21258	orange1.1g009835m	AT2G34930	5e-31	LRR family protein	signalling.receptor kinases.leucine rich repeat XI
*			1.22008	orange1.1g043041m	AT2G34930	5e-57	LRR family protein	signalling.receptor kinases.leucine rich repeat XI
*			1.21003	orange1.1g044353m	AT2G34930	1e-72	LRR family protein	signalling.receptor kinases.leucine rich repeat XI
*			2.25371	orange1.1g046398m	AT2G34930	1e-84	LRR family protein	signalling.receptor kinases.leucine rich repeat XI
*	2.35081			orange1.1g046398m	AT2G34930	1e-84	LRR family protein	signalling.receptor kinases.leucine rich repeat XI
*		2.3142	1.70657	orange1.1g036265m	AT2G34930	9e-50	LRR family protein	signalling.receptor kinases.leucine rich repeat XI
WAK1			1.33992	orange1.1g041859m	AT1G21250	1e-10	cell wall-associated kinase	not assigned.unknown
WAK2	-1.43573		-1.10274	orange1.1g004702m	AT1G21270	7e-167	wall-associated kinase 2	signalling.receptor kinases.wall associated kinase
WAK2			1.04473	orange1.1g036131m	AT1G21270	7e-102	wall-associated kinase 2	signalling.receptor kinases.wall associated kinase
WAKL7			2.052	orange1.1g023486m	AT1G16090	1e-17	walla ssociated kinase-like 7	signalling.receptor kinases.wall associated kinase
WAK	1.55278			orange1.1g042371m	AT4G31100	2e-129	wall-associated kinase,putative	signalling.receptor kinases.wall associated kinase
*	1.34756			orange1.1g003786m	AT4G27290	0	S-locus lectin protein kinase	signalling.receptor kinases.DUF 26
*		1.74296	1.50406	orange1.1g007154m	AT4G27290	4e-118	S-locus lectin protein kinase	signalling.receptor kinases.DUF 26
*		-2.43122		orange1.1g038103m	AT2G19130	5e-111	S-locus lectin protein kinase	signalling.receptor kinases.DUF 26
*			1.19121	orange1.1g003237m	AT1G11410	1e-132	S-locus lectin protein kinase	signalling.receptor kinases.DUF 26
RK3		1.0717	1.6131	orange1.1g003092m	AT4G21380	0	receptor kinase 3	signalling.receptor kinases.DUF 26
RK3		1.15074	1.34477	orange1.1g004416m	AT4G21380	9e-173	receptor kinase 3	signalling.receptor kinases.DUF 26
RK3		1.23928	1.81861	orange1.1g006915m	AT4G21380	1e-81	receptor kinase 3	signalling.receptor kinases.DUF 26
RK3			1.11641	orange1.1g002969m	AT4G21380	0	receptor kinase 3	signalling.receptor kinases.DUF 26
RK3			1.74589	orange1.1g005206m	AT4G21380	0	receptor kinase 3	signalling.receptor kinases.DUF 26
RK3			1.09395	orange1.1g005519m	AT4G21380	4e-150	receptor kinase 3	signalling.receptor kinases.DUF 26
CRK2	4.00334			orange1.1g006168m	AT1G70520	5e-102	cysteine-rich RLK (receptor-like protein kinase) 2	signalling.receptor kinases.DUF 26
RLK1	3.27518			orange1.1g047157m	AT5G60900	4e-106	receptor-like protein kinase 1	signalling.receptor kinases.DUF 26
Signalling calcium
ATPase E1-E2	1.55041	2.49072	2.8225	orange1.1g047874m	AT3G63380	0	ATPase E1-E2 type family protein	signalling.calcium
Ca EF-hand		2.15661	4.10328	orange1.1g027442m	AT4G13440	1e-21	Calcium-binding EF-hand family protein	signalling.calcium
Ca EF-hand			1.71869	orange1.1g028383m	AT5G39670	3e-40	Calcium-binding EF-hand family protein	signalling.calcium
Ca EF-hand			1.74611	orange1.1g031582m	AT1G24620	7e-25	Calcium-binding EF-hand family protein	signalling.calcium
Calmodulin		1.8	3.06779	orange1.1g011961m	AT1G73805	1e-125	Calmodulin binding protein-like	signalling.calcium
Calmodulin			1.62359	orange1.1g018335m	AT1G73805	7e-113	Calmodulin binding protein-like	signalling.calcium
Calmodulin			2.72075	orange1.1g018680m	AT1G73805	1e-113	Calmodulin binding protein-like	signalling.calcium
Signalling light
CCL	1.08013	4.90148		orange1.1g032466m	AT3G26740	1e-29	CCR-like	signalling.light
CCL	2.17836	5.01592	1.04473	orange1.1g033578m	AT3G26740	6e-20	CCR-like	signalling.light
CCL		4.59794		orange1.1g033560m	AT3G26740	6e-20	CCR-like	signalling.light
RABA3	1.83006			orange1.1g048709m	AT1G01200	2e-76	RABGTPase homolog A3	signalling.G-proteins
RID3	3.88334			orange1.1g045370m	AT3G49180	1e-22	Transducin/WD40repeat-like protein	signalling.G-proteins
ARAC4,ROP2,ATROP2,ATRAC4	1.83596			orange1.1g044772m	AT1G20090	1e-65	RHO-related protein from plants 2	signalling.G-proteins
Stress response
NB-ARC	1.20116			orange1.1g036168m	AT3G14470	2e-89	NB-ARC domain-containing disease resistance protein	stress.biotic
NB-ARC	1.0399			orange1.1g044195m	AT3G14470	1e-155	NB-ARC domain-containing disease resistance protein	stress.biotic
NB-ARC			1.54639	orange1.1g036619m	AT3G14470	5e-37	NB-ARC domain-containing disease resistance protein	stress.biotic
NB-ARC			1.94044	orange1.1g042791m	AT3G14470	3e-79	NB-ARC domain-containing disease resistance protein	stress.biotic
NB-ARC			1.28613	orange1.1g044750m	AT3G14470	9e-46	NB-ARC domain-containing disease resistance protein	stress.biotic
NB-ARC	1.38749			orange1.1g003996m	AT4G27190	3e-57	NB-ARC domain-containing disease resistance protein	stress.biotic
NB-ARC	2.36867			orange1.1g036584m	AT3G46730	6e-153	NB-ARC domain-containing disease resistance protein	stress.biotic
NB-ARC	1.38749			orange1.1g039262m	AT1G12280	6e-178	LRR and NB-ARC domains-containing disease resistance protein	stress.biotic
NB-ARC	1.18158			orange1.1g009534m	AT1G12280	2e-43	LRR and NB-ARC domains-containing disease resistance protein	stress.biotic
NB-ARC			1.53788	orange1.1g037465m	AT3G14460	6e-22	LRR and NB-ARC domains-containing disease resistance protein	stress.biotic
NB-ARC	2.04933			orange1.1g001860m	AT4G27190	1e-61	NB-ARC domain-containing disease resistance protein	stress.biotic.PR-proteins
NB-ARC	1.03112			orange1.1g042822m	AT4G27190	4e-51	NB-ARC domain-containing disease resistance protein	stress.biotic.PR-proteins
NB-ARC	3.36157		3.47664	orange1.1g002939m	AT4G27190	1e-47	NB-ARC domain-containing disease resistance protein	stress.biotic.PR-proteins
NB-ARC			1.62359	orange1.1g013440m	AT4G27190	2e-12	NB-ARC domain-containing disease resistance protein	stress.biotic.PR-proteins
NB-ARC			1.89244	orange1.1g037851m	AT4G27190	2e-78	NB-ARC domain-containing disease resistance protein	stress.biotic.PR-proteins
NB-ARC			1.10801	orange1.1g037935m	AT4G27190	2e-58	NB-ARC domain-containing disease resistance protein	stress.biotic.PR-proteins
NB-ARC			1.04883	orange1.1g038902m	AT4G27190	6e-63	NB-ARC domain-containing disease resistance protein	stress.biotic.PR-proteins
NB-ARC			1.78646	orange1.1g040774m	AT4G27220	1e-50	NB-ARC domain-containing disease resistance protein	stress.biotic.PR-proteins
TIR-NBS-LRR	2.68756			orange1.1g001979m	AT5G17680	9e-131	disease resistance protein(TIR-NBS-LRRclass),putative	stress.biotic.PR-proteins
TIR-NBS-LRR	1.00882			orange1.1g004707m	AT5G17680	4e-41	disease resistance protein(TIR-NBS-LRRclass),putative	stress.biotic.PR-proteins
TIR-NBS-LRR	1.18158			orange1.1g004772m	AT5G17680	3e-101	disease resistance protein(TIR-NBS-LRRclass),putative	stress.biotic.PR-proteins
TIR-NBS-LRR		1.08601	1.80158	orange1.1g037604m	AT5G17680	6e-61	disease resistance protein(TIR-NBS-LRRclass),putative	stress.biotic.PR-proteins
TIR-NBS-LRR			1.80707	orange1.1g044302m	AT5G17680	2e-100	disease resistance protein(TIR-NBS-LRRclass),putative	stress.biotic.PR-proteins
TIR-NBS-LRR			1.05534	orange1.1g048831m	AT5G17680	8e-125	disease resistance protein(TIR-NBS-LRRclass),putative	stress.biotic.PR-proteins
TIR-NBS-LRR			1.04473	orange1.1g047309m	AT1G72840	1e-30	disease resistance protein(TIR-NBS-LRRclass),putative	stress.biotic.PR-proteins
TIR-NBS-LRR	2.13394			orange1.1g001805m	AT5G36930	1e-121	disease resistance protein(TIR-NBS-LRRclass),putative	stress.biotic.PR-proteins
TIR-NBS-LRR			1.4611	orange1.1g030514m	AT2G20142	3e-26	Toll-Interleukin-Resistance(TIR) domain family protein	stress.biotic.receptors
TIR-NBS-LRR			1.71139	orange1.1g037850m	AT2G20142	4e-36	Toll-Interleukin-Resistance(TIR) domain family protein	stress.biotic.receptors
CC-NBS-LRR			1.18005	orange1.1g042541m	AT5G66900	7e-134	Diseasere sistance protein(CC-NBS-LRRclass)family	stress.biotic.PR-proteins
CC-NBS-LRR	2.82401			orange1.1g040318m	AT5G63020	2e-29	Diseasere sistance protein(CC-NBS-LRRclass)family	stress.biotic
*		1.83727	2.24043	orange1.1g029641m	AT1G58170	6e-47	Disease resistance-responsive (dirigent-likeprotein) family protein	stress.biotic.PR-proteins
*			1.24356	orange1.1g029746m	AT1G58170	3e-55	Disease resistance-responsive (dirigent-likeprotein) family protein	stress.biotic.PR-proteins
HSC70	1.05932		2.2808	orange1.1g041815m	AT5G02500	3e-173	heat shock cognate protein 70-1	stress.abiotic.heat
HSC70		2.06346	2.33802	orange1.1g005824m	AT5G02500	1e-175	heat shock cognate protein 70-1	stress.abiotic.heat
HSP81-1		1.62462		orange1.1g005321m	AT5G52640	0	Heat shock protein 90.1	stress.abiotic.heat
HSP81-1		-1.23508	-1.10588	orange1.1g005370m	AT5G52640	0	Heat shock protein 90.1	stress.abiotic.heat
HSP81-1		-1.19566	-1.02067	orange1.1g007669m	AT5G52640	0	Heat shock protein 90.1	stress.abiotic.heat
Kunitz			3.09883	orange1.1g027419m	AT1G17860	1e-23	Kunitz family trypsin and protease inhibitor protein	stress.biotic.PR-proteins.proteinase inhibitors.trypsin inhibitor
Kunitz			5.38953	orange1.1g028238m	AT1G17860	4e-28	Kunitz family trypsin and protease inhibitor protein	stress.biotic.PR-proteins.proteinase inhibitors.trypsin inhibitor
Kunitz			1.58095	orange1.1g048141m	AT1G17860	1e-16	Kunitz family trypsin and protease inhibitor protein	stress.biotic.PR-proteins.proteinase inhibitors.trypsin inhibitor
Kunitz	1.38164			orange1.1g040351m	AT1G17860	7e-14	Kunitzfamilytrypsinandproteaseinhibitorprotein	not assigned.unknown
	1.24493	3.49911	1.94044	orange1.1g030216m	AT1G71000	1e-38	Chaperone DnaJ-domain super family protein	stress.abiotic.heat
ACD2	4.7332			orange1.1g029930m	AT4G37000	3e-39	accelerate cell death2	stress.biotic
OSM34		-1.17446		orange1.1g027335m	AT4G11650	2e-86	osmotin34	stress.biotic
*		4.21741	2.7125	orange1.1g011487m	AT4G19800	7e-69	Glycosyl hydrolase family protein with chitinase insertion domain	stress.biotic
CHIA			1.66666	orange1.1g044801m	AT5G24090	1e-71	chitinaseA	stress.biotic
PR3	-1.29803		1.53572	orange1.1g045378m	AT3G12500	3e-34	basic chitinase	stress.biotic
PR4			1.39847	orange1.1g032285m	AT3G04720	4e-43	pathogenesis-related 4	stress.biotic
PR4			1.04851	orange1.1g032389m	AT3G04720	4e-53	pathogenesis-related 4	stress.biotic
Oxidation/reduction
*	2.5571		1.15698	orange1.1g026183m	AT2G38380	1e-79	Peroxidase super family protein	misc.peroxidases
*	1.75562			orange1.1g047796m	AT2G38380	7e-79	Peroxidase super family protein	misc.peroxidases
*		1.48181	2.64739	orange1.1g021118m	AT5G42180	8e-134	Peroxidase super family protein	misc.peroxidases
*			1.77697	orange1.1g021430m	AT5G42180	5e-113	Peroxidase super family protein	misc.peroxidases
*			1.63329	orange1.1g039451m	AT1G24110	4e-109	Peroxidase super family protein	misc.peroxidases
*			1.95262	orange1.1g045530m	AT2G41480	6e-137	Peroxidase super family protein	misc.peroxidases
*	2.30549			orange1.1g021592m	AT1G49570	6e-110	Peroxidase super family protein	misc.peroxidases
*			1.29307	orange1.1g019278m	AT1G71695	2e-117	Peroxidase super family protein	misc.peroxidases
RCI3		-1.10697		orange1.1g019629m	AT1G05260	9e-91	Peroxidase super family protein	misc.peroxidases
RCI3		-1.08196		orange1.1g020619m	AT1G05260	2e-87	Peroxidase super family protein	misc.peroxidases
PA2	1.24507			orange1.1g018796m	AT5G06720	4e-110	peroxidase2	misc.peroxidases
PA2	1.19672			orange1.1g018847m	AT5G06720	7e-100	peroxidase2	misc.peroxidases
PA2	2.18512			orange1.1g018873m	AT5G06720	5e-95	peroxidase2	misc.peroxidases
PA2	1.66082		1.37989	orange1.1g023510m	AT5G06720	1e-89	peroxidase2	misc.peroxidases
APX2			-1.00512	orange1.1g025588m	AT3G09640	6e-117	ascorbate peroxidase2	redox.ascorbate and glutathione.ascorbate
WCRKC1		3.21922		orange1.1g029703m	AT5G06690	6e-55	WCRKC thioredoxin1	redox.thioredoxin
WCRKC1		3.37607		orange1.1g030114m	AT5G06690	2e-49	WCRKC thioredoxin1	redox.thioredoxin
WCRKC1		2.24314		orange1.1g030523m	AT5G06690	7e-39	WCRKC thioredoxin1	redox.thioredoxin
WCRKC1		1.66626		orange1.1g031608m	AT5G06690	9e-36	WCRKC thioredoxin1	redox.thioredoxin
WCRKC1		3.00816		orange1.1g031630m	AT5G06690	9e-36	WCRKC thioredoxin1	redox.thioredoxin
WCRKC1		2.40211		orange1.1g033006m	AT5G06690	5e-25	WCRKC thioredoxin1	redox.thioredoxin
*			1.71278	orange1.1g032967m	AT3G53220	2e-47	Thioredoxin super family protein	redox.thioredoxin
Oxidoreductase		1.34561		orange1.1g023273m	AT1G23740	5e-109	Oxidoreductase,zinc-binding dehydrogenase	misc.oxidases - copper, flavone etc
Oxidoreductase		2.00748	1.50533	orange1.1g025278m	AT1G23740	3e-84	Oxidoreductase,zinc-binding dehydrogenase	misc.oxidases - copper, flavone etc
Oxidoreductase		1.84363	1.83713	orange1.1g021628m	AT1G23740	9e-122	Oxidoreductase,zinc-binding dehydrogenase	misc.oxidases - copper, flavone etc
Development
GI,FB	3.66944	5.60156	3.47432	orange1.1g001216m	AT1G22770	0	GIGANTEA	development.unspecified
PLP2		1.70529	2.44195	orange1.1g015047m	AT2G26560	6e-104	phospholipaseA2A	development.storage proteins
PLP2		1.7679	2.69045	orange1.1g015803m	AT2G26560	3e-99	phospholipaseA2A	development.storage proteins
*		-1.01403		orange1.1g035201m	AT1G66330	8e-20	senescence-associated family protein	development.unspecified
WLIM1		1.21332		orange1.1g029070m	AT1G10200	4e-94	GATA type zinc finger transcription factor	development.unspecified
NAC2	2.04933	3.88683	4.51426	orange1.1g013077m	AT5G04410	4e-36	NAC domain containing protein 2	development.unspecified
NAC2		1.99489	3.20525	orange1.1g013027m	AT5G04410	1e-36	NAC domain containing protein 2	development.unspecified
*	1.95442	1.16441	1.03372	orange1.1g017672m	AT1G43650	4e-71	nodulinMtN21/EamA-like transporter	development.unspecified
*		1.19871		orange1.1g018934m	AT5G40240	3e-87	nodulinMtN21/EamA-like transporter	development.unspecified
*		1.12848		orange1.1g019022m	AT5G40240	1e-88	nodulinMtN21/EamA-like transporter	development.unspecified
*			1.23419	orange1.1g028230m	AT5G40240	8e-43	nodulinMtN21/EamA-like transporter	development.unspecified
*			1.86761	orange1.1g024323m	AT4G08300	2e-45	nodulinMtN21/EamA-like transporter	development.unspecified
*			1.35637	orange1.1g018804m	AT5G07050	3e-58	nodulinMtN21/EamA-like transporter	development.unspecified
NAC072			2.19411	orange1.1g021882m	AT4G27410	7e-71	NAC(NoApicalMeristem) domain transcriptional regulator	development.unspecified
MLP423			1.24998	orange1.1g031364m	AT1G24020	3e-06	MLP-like protein423	RNA.processing.ribonucleases
*			1.29654	orange1.1g033055m	AT2G38870	1e-18	Serine protease inhibitor,potatoinhibitorI-type family protein	RNA.processing.ribonucleases
Protein
UBQ3	2.53687			orange1.1g047743m	AT5G03240	1e-34	polyubiquitin3	not assigned.unknown
*	3.22022		1.61653	orange1.1g004572m	AT4G36550	4e-100	ARM repeat super family protein	protein.degradation.ubiquitin.E3.RING
*	2.21036			orange1.1g004582m	AT4G36550	4e-100	ARM repeat super family protein	protein.degradation.ubiquitin.E3.RING
*	1.29218			orange1.1g037504m	AT3G54070	3e-60	ARM repeat super family protein	protein.degradation.ubiquitin.E3.RING
*	2.621			orange1.1g037778m	AT3G54070	2e-76	ARM repeat super family protein	protein.degradation.ubiquitin.E3.RING
*			1.93388	orange1.1g048145m	AT3G54070	1e-29	ARM repeat super family protein	protein.degradation.ubiquitin.E3.RING
		1.3		orange1.1g021049m	AT5G25560	2e-125	zinc finger (C3HC4-type RING finger)	protein.degradation.ubiquitin.E3.RING
		1.6		orange1.1g021013m	AT5G25560	2e-125	zinc finger (C3HC4-type RING finger)	protein.degradation.ubiquitin.E3.RING
		1.5		orange1.1g025507m	AT5G25560	6e-115	zinc finger (C3HC4-type RING finger)	protein.degradation.ubiquitin.E3.RING
		1.6		orange1.1g021038m	AT5G25560	2e-125	zinc finger (C3HC4-type RING finger)	protein.degradation.ubiquitin.E3.RING
		1.8		orange1.1g021012m	AT5G25560	2e-125	zinc finger (C3HC4-type RING finger)	protein.degradation.ubiquitin.E3.RING
		1.5		orange1.1g027127m	AT5G25560	2e-70	zinc finger (C3HC4-type RING finger)	protein.degradation.ubiquitin.E3.RING
		1.2		orange1.1g021060m	AT5G25560	2e-125	zinc finger (C3HC4-type RING finger)	protein.degradation.ubiquitin.E3.RING
		1.7		orange1.1g026563m	AT5G25560	1e-78	zinc finger (C3HC4-type RING finger)	protein.degradation.ubiquitin.E3.RING
		1.2		orange1.1g021794m	AT5G25560	2e-108	zinc finger (C3HC4-type RING finger)	protein.degradation.ubiquitin.E3.RING
		1.2		orange1.1g020998m	AT5G25560	2e-125	zinc finger (C3HC4-type RING finger)	protein.degradation.ubiquitin.E3.RING
		1.2		orange1.1g021022m	AT5G25560	2e-125	zinc finger (C3HC4-type RING finger)	protein.degradation.ubiquitin.E3.RING
		1.3		orange1.1g021043m	AT5G25560	2e-125	zinc finger (C3HC4-type RING finger)	protein.degradation.ubiquitin.E3.RING
		1.1		orange1.1g021781m	AT5G25560	4e-107	zinc finger (C3HC4-type RING finger)	protein.degradation.ubiquitin.E3.RING
		1.2		orange1.1g021059m	AT5G25560	2e-125	zinc finger (C3HC4-type RING finger)	protein.degradation.ubiquitin.E3.RING
		1.1		orange1.1g021021m	AT5G25560	2e-125	zinc finger (C3HC4-type RING finger)	protein.degradation.ubiquitin.E3.RING
		1.4		orange1.1g021009m	AT5G25560	2e-125	zinc finger (C3HC4-type RING finger)	protein.degradation.ubiquitin.E3.RING
		1.3		orange1.1g021224m	AT5G25560	1e-123	zinc finger (C3HC4-type RING finger)	protein.degradation.ubiquitin.E3.RING
		1.2		orange1.1g029670m	AT5G25560	1e-55	zinc finger (C3HC4-type RING	protein.degradation.ubiquitin.E3.RING
EBF2		-1.5		orange1.1g006794m	AT2G25490	0	EIN3-bindingFboxprotein2	protein.degradation.ubiquitin.E3.SCF.FBOX
EBF2		-1.2		orange1.1g006749m	AT2G25490	0	EIN3-bindingFboxprotein2	protein.degradation.ubiquitin.E3.SCF.FBOX
		-1.1		orange1.1g027958m	AT1G51550	1e-69	F-box family protein	protein.degradation.ubiquitin.E3.SCF.FBOX
	-2.90357		1.7	orange1.1g037671m	AT5G67140	5e-75	F-box/RNI-likesuperfamilyprotein	protein.degradation.ubiquitin.E3.SCF.FBOX
*	3.91429			orange1.1g028462m	AT3G56230	5e-26	BTB/POZ domain-containing protein	protein.degradation.ubiquitin.E3.BTB/POZ Cullin3.BTB/POZ
*		-1.63766		orange1.1g014679m	AT1G03220	2e-118	Eukaryotic aspartyl protease	protein.degradation.aspartate protease
*		-1.40275		orange1.1g037784m	AT1G03220	2e-69	Eukaryotic aspartyl protease	protein.degradation.aspartate protease
*	-1.19387	-1.40593	-2.13461	orange1.1g044303m	AT1G03220	2e-121	Eukaryotic aspartyl protease	protein.degradation.aspartate protease
BCS1		1.35594	1.34383	orange1.1g024550m	AT3G50930	7e-85	cytochrome BC1 synthesis	protein.degradation.AAA type
BCS1			1.04851	orange1.1g011254m	AT3G50930	3e-133	cytochrome BC1 synthesis	protein.degradation.AAA type
BCS1			1.01988	orange1.1g012016m	AT3G50930	3e-160	cytochrome BC1 synthesis	protein.degradation.AAA type
BCS1			1.59652	orange1.1g041382m	AT3G50930	3e-99	cytochrome BC1 synthesis	protein.degradation.AAA type
GALT1	2.45762		1.19534	orange1.1g006694m	AT1G26810	0	galactosyl transferase 1	protein.glycosylation.beta-1,3-galactosyltransferase(beta-1,3-GalT)
ABI1	1.29707	1.52916		orange1.1g024217m	AT4G26080	3e-37	Protein phosphatase 2C family protein	protein.postranslational modification
PP2CA	1.32676	1.7837		orange1.1g017373m	AT3G11410	8e-62	Protein phosphatase 2C family protein	protein.postranslational modification
WAKL10			1.12358	orange1.1g036483m	AT1G79680	3e-140	WALL ASSOCIATED KINASE(WAK)-LIKE10	protein.postranslational modification.kinase.receptor like cytoplasmatic kinase VII
*		1.33858	1.53704	orange1.1g002533m	AT5G39000	0	Malectin/receptor-like protein kinase	protein.postranslational modification.kinase.receptor like cytoplasmatic kinase VII
FER		1.17449	1.8478	orange1.1g048439m	AT3G51550	3e-150	Malectin/receptor-like protein kinase	protein.postranslational modification.kinase.receptor like cytoplasmatic kinase VII
FER			1.44723	orange1.1g044454m	AT3G51550	1e-36	Malectin/receptor-like protein kinase	protein.postranslational modification.kinase.receptor like cytoplasmatic kinase VII
FER		1.33858	1.53704	orange1.1g002533m	AT5G39000	0	Malectin/receptor-like protein kinase	protein.postranslational modification.kinase.receptor like cytoplasmatic kinase VII
Miscellaneous
UDP-Glycosyl	1.95928			orange1.1g011106m	AT5G12890	4e-147	UDP-Glycosyl transferase	misc.UDP glucosyl and glucoronyl transferases
UDP-Glycosyl	2.94871			orange1.1g043304m	AT5G12890	2e-109	UDP-Glycosyl transferase	misc.UDP glucosyl and glucoronyl transferases
UDP-Glycosyl	1.20116			orange1.1g011355m	AT5G59070	4e-172	UDP-Glycosyl transferase	misc.UDP glucosyl and glucoronyl transferases
UDP-Glycosyl			1.74393	orange1.1g012474m	AT3G11340	2e-133	UDP-Glycosyl transferase	misc.UDP glucosyl and glucoronyl transferases
UDP-Glycosyl			1.5844	orange1.1g012678m	AT3G11340	3e-135	UDP-Glycosyl transferase	misc.UDP glucosyl and glucoronyl transferases
HYR1	-1.10946		1.00662	orange1.1g047945m	AT3G21760	4e-98	UDP-Glycosyl transferase	misc.UDP glucosyl and glucoronyl transferases
UGT72B1			1.22087	orange1.1g011396m	AT4G01070	4e-143	UDP-Glycosyl transferase	misc.UDP glucosyl and glucoronyl transferases
CYP706A4	2.51387	3.46565	2.86599	orange1.1g009495m	AT4G12300	5e-114	cytochromeP450,family706,subfamilyA,polypeptide4	misc.cytochrome P450
CYP71A26	1.44578			orange1.1g010638m	AT3G48270	2e-124	cytochromeP450,family71,subfamilyA,polypeptide26	misc.cytochrome P450
CYP71A26		-1.36084		orange1.1g041964m	AT3G48270	1e-118	cytochromeP450,family71,subfamilyA,polypeptide26	misc.cytochrome P450
CYP82G1	1.63269		1.9845	orange1.1g011292m	AT3G25180	3e-132	cytochromeP450,family82,subfamilyG,polypeptide1	misc.cytochrome P450
CYP71B34	2.17836		1.49321	orange1.1g011096m	AT3G26300	5e-112	cytochromeP450,family71,subfamilyB,polypeptide34	misc.cytochrome P451
CYP71B34	2.12783			orange1.1g011227m	AT3G26300	7e-110	cytochromeP450,family71,subfamilyB,polypeptide34	misc.cytochrome P452
CYP82C4	1.2893			orange1.1g009723m	AT4G31940	2e-144	cytochromeP450,family82,subfamilyC,polypeptide4	misc.cytochrome P453
CYP82C4			1.21003	orange1.1g036916m	AT4G31940	2e-134	cytochromeP450,family82,subfamilyC,polypeptide4	misc.cytochrome P454
CYP82C4			1.22693	orange1.1g048689m	AT4G31940	3e-48	cytochromeP450,family82,subfamilyC,polypeptide4	misc.cytochrome P455
CYP76G1		2.02875	1.79903	orange1.1g010359m	AT3G52970	2e-108	cytochromeP450,family76,subfamilyG,polypeptide1	misc.cytochrome P456
CYP81D8			1.27272	orange1.1g020899m	AT4G37370	2e-115	cytochromeP450,family81,subfamilyD,polypeptide8	misc.cytochrome P450
CYP75B1	2.92729	2.94037	3.51289	orange1.1g010388m	AT5G07990	1e-105	CytochromeP450 super family protein	misc.cytochrome P450
CYP75B1	1.04408			orange1.1g010625m	AT5G07990	5e-95	CytochromeP450 super family protein	misc.cytochrome P450
CYP75B1	3.07301			orange1.1g048667m	AT5G07990	2e-82	CytochromeP450 super family protein	misc.cytochrome P450
CYP75B1			1.42774	orange1.1g010365m	AT5G07990	1e-112	CytochromeP450 super family protein	misc.cytochrome P450
ConA	5.85701			orange1.1g024824m	AT4G04960	1e-57	Concanavalin A-like lectin protein kinase family protein	misc.myrosinases-lectin-jacalin
*			1.57055	orange1.1g024176m	AT5G03140	6e-18	Concanavalin A-like lectin protein kinase family protein	misc.myrosinases-lectin-jacalin
RLK			1.13298	orange1.1g036051m	AT2G37710	6e-167	receptorlectinkinase	misc.myrosinases-lectin-jacalin
BGLU11	1.7517			orange1.1g012181m	AT1G02850	2e-170	betaglucosidase11	misc.gluco-, galacto- and mannosidases
BGLU11	1.27795			orange1.1g015605m	AT1G02850	1e-152	betaglucosidase11	misc.gluco-, galacto- and mannosidases
BGLU11	1.87832			orange1.1g015785m	AT1G02850	1e-150	betaglucosidase11	misc.gluco-, galacto- and mannosidases
BGLU11	1.27795			orange1.1g017505m	AT1G02850	1e-142	betaglucosidase11	misc.gluco-, galacto- and mannosidases
BGLU11	2.07294			orange1.1g018009m	AT1G02850	8e-142	betaglucosidase11	misc.gluco-, galacto- and mannosidases
*			1.32426	orange1.1g008163m	AT1G12570	0	Glucose-methanol-choline(GMC)oxidoreductase	misc.nitrilases, *nitrile lyases, berberine bridge enzymes, reticuline oxidases, troponine reductases
*			1.43269	orange1.1g008281m	AT1G12570	0	Glucose-methanol-choline(GMC)oxidoreductase	misc.nitrilases, *nitrile lyases, berberine bridge enzymes, reticuline oxidases, troponine reductases
*			1.42874	orange1.1g008675m	AT1G12570	0	Glucose-methanol-choline(GMC)oxidoreductase	misc.nitrilases, *nitrile lyases, berberine bridge enzymes, reticuline oxidases, troponine reductases
*			1.30485	orange1.1g009272m	AT1G12570	0	Glucose-methanol-choline(GMC)oxidoreductase	misc.nitrilases, *nitrile lyases, berberine bridge enzymes, reticuline oxidases, troponine reductases
*			1.17964	orange1.1g012707m	AT1G12570	5e-161	Glucose-methanol-choline(GMC)oxidoreductase	misc.nitrilases, *nitrile lyases, berberine bridge enzymes, reticuline oxidases, troponine reductases
*			1.65797	orange1.1g015588m	AT1G12570	3e-140	Glucose-methanol-choline(GMC)oxidoreductase	misc.nitrilases, *nitrile lyases, berberine bridge enzymes, reticuline oxidases, troponine reductases
*			1.35647	orange1.1g016822m	AT1G12570	4e-126	Glucose-methanol-choline(GMC)oxidoreductase	misc.nitrilases, *nitrile lyases, berberine bridge enzymes, reticuline oxidases, troponine reductases
*			1.03699	orange1.1g023276m	AT1G12570	1e-86	Glucose-methanol-choline(GMC)oxidoreductase	misc.nitrilases, *nitrile lyases, berberine bridge enzymes, reticuline oxidases, troponine reductases
*			1.45147	orange1.1g045695m	AT1G12570	7e-115	Glucose-methanol-choline(GMC)oxidoreductase	misc.nitrilases, *nitrile lyases, berberine bridge enzymes, reticuline oxidases, troponine reductases
BG1			1.01979	orange1.1g019260m	AT3G57270	2e-111	beta-1,3-glucanase1	misc.beta 1,3 glucan hydrolases.glucan endo-1,3-beta-glucosidase
*			2.26163	orange1.1g047337m	AT3G24330	0	O-Glycosylhydrolases family17 protein	misc.beta 1,3 glucan hydrolases.glucan endo-1,3-beta-glucosidase
BGLU46			1.07892	orange1.1g009535m	AT1G61820	0	betaglucosidase46	misc.gluco-, galacto- and mannosidases
GSTL3	2.75739			orange1.1g036444m	AT5G02790	2e-50	GlutathioneS-transferase	misc.glutathione S transferases
*	2.62818			orange1.1g026021m	AT5G45920	1e-95	SGNHhydrolase-typeesterase	misc.GDSL-motif lipase
*	1.30899			orange1.1g005610m	AT3G44830	0	Lecithin:cholesterolacyl transferase	lipid metabolism.'exotics' (steroids, squalene etc).phosphatidylcholinesterol O-acyltransferase
SAG13	1.30235			orange1.1g036388m	AT2G29350	4e-32	senescence-associatedgene13	misc.nitrilases, *nitrile lyases, berberine bridge enzymes, reticuline oxidases, troponine reductases
*	1.35333	1.91938	1.0661	orange1.1g021442m	AT1G70820	1e-146	phosphoglucomutase,putative/glucosephosphomutase,putative	glycolysis.plastid branch.phosphoglucomutase (PGM)
*	1.49698	2.14934	1.22153	orange1.1g023423m	AT1G70820	7e-94	phosphoglucomutase,putative/glucosephosphomutase,putative	glycolysis.plastid branch.phosphoglucomutase (PGM)
*	1.76147	1.9898		orange1.1g022948m	AT1G70820	4e-141	phosphoglucomutase,putative/glucosephosphomutase,putative	glycolysis.plastid branch.phosphoglucomutase (PGM)
*	1.23223	1.61097		orange1.1g029748m	AT1G70820	2e-80	phosphoglucomutase,putative/glucosephosphomutase,putative	glycolysis.plastid branch.phosphoglucomutase (PGM)
*	1.47924	1.81215		orange1.1g029919m	AT1G70820	2e-51	phosphoglucomutase,putative/glucosephosphomutase,putative	glycolysis.plastid branch.phosphoglucomutase (PGM)
*		1.44141		orange1.1g027073m	AT1G70820	2e-99	phosphoglucomutase,putative/glucosephosphomutase,putative	glycolysis.plastid branch.phosphoglucomutase (PGM)
*	1.08871			orange1.1g029568m	AT1G80160	2e-40	Lactoylglutathionelyase/glyoxalaseI	Biodegradation of Xenobiotics.lactoylglutathione lyase
*		1.20958		orange1.1g028994m	AT5G57040	7e-70	Lactoylglutathionelyase/glyoxalaseI	Biodegradation of Xenobiotics.lactoylglutathione lyase
*		1.03419		orange1.1g029050m	AT5G57040	7e-70	Lactoylglutathionelyase/glyoxalaseI	Biodegradation of Xenobiotics.lactoylglutathione lyase
THI1,TZ,THI4	3.01568	3.98517	1.8519	orange1.1g018188m	AT5G54770	1e-150	thiazolebiosyntheticenzyme,chloroplast(ARA6)(THI1)(THI4)	Co-factor and vitamine metabolism.thiamine
THI1,TZ,THI4		1.85226		orange1.1g018414m	AT5G54770	4e-157	thiazolebiosyntheticenzyme,chloroplast(ARA6)(THI1)(THI4)	Co-factor and vitamine metabolism.thiamine
THI1,TZ,THI4		1.89498		orange1.1g020815m	AT5G54770	8e-142	thiazolebiosyntheticenzyme,chloroplast(ARA6)(THI1)(THI4)	Co-factor and vitamine metabolism.thiamine
CLH2			1.25684	orange1.1g020950m	AT5G43860	1e-93	chlorophyllase2	tetrapyrrole synthesis.unspecified
CLH1			1.04391	orange1.1g020188m	AT1G19670	2e-63	chlorophyllase1	tetrapyrrole synthesis.unspecified
CLH1			2.00401	orange1.1g020199m	AT1G19670	1e-54	chlorophyllase1	tetrapyrrole synthesis.unspecified
Note: '*' means genes without abbreviations.
